# Supplementary material for: Unlocking plant health survey data: An approach to quantify the sensitivity and specificity of visual inspections
Source: PLoS Comput Biol. 2025 Nov 20;21(11):e1012957. doi: 10.1371/journal.pcbi.1012957 (PMC12671890; doi:10.1371/journal.pcbi.1012957)
Supplement: S2 File — (XLSX) [file pcbi.1012957.s002.xlsx]

## Sheet: Data S2
SurveyorID	Total expert bleed positives assessed	Total expert crack positives assessed	Total expert hole positives assessed	Total expert bleed negatives assessed	Total expert cracks negatives assessed	Total expert holes negatives assessed	Bleed Sensitivity	Crack Sensitivity	Hole Sensitivity	Bleed Specificity	Crack Specificity	Hole Specificity	Hole sensitivity upper 95 CI	Hole sensitivity lower 95 CI	Hole specificity upper 95 CI	Hole specificity lower 95 CI	Bleed sensitivity upper 95 CI	Bleed sensitivity lower 95 CI	Bleed specificity upper 95 CI	Bleed specificity lower 95 CI	Crack sensitivity upper 95 CI	Crack sensitivity lower 95 CI	Crack specificity upper 95 CI	Crack specificity lower 95 CI
1	18	24	5	52	46	65	0.666667	0.375	0.2	0.961538	0.956522	0.969231	0.716418	0.00505076	0.996252	0.89323	0.866573	0.409925	0.995308	0.867872	0.594064	0.187993	0.994691	0.851613
2	55	59	21	119	115	153	0.636364	0.542373	0.428571	0.823529	0.826087	0.947712	0.659794	0.218197	0.977159	0.899574	0.761862	0.495631	0.887316	0.742985	0.672804	0.407544	0.890412	0.744264
3	55	59	21	120	116	154	0.781818	0.440678	0.428571	0.791667	0.741379	0.902597	0.659794	0.218197	0.944453	0.844441	0.881864	0.649898	0.860408	0.708009	0.575963	0.311551	0.818215	0.651825
4	55	59	21	120	116	154	0.654545	0.508475	0.47619	0.925	0.732759	1	0.702193	0.257131	1	0.976331	0.777625	0.514185	0.965133	0.862399	0.641087	0.374983	0.810651	0.64261
5	11	17	5	45	39	51	0.636364	0.352941	0.2	0.8	0.461538	0.686275	0.716418	0.00505076	0.808896	0.541127	0.890737	0.307905	0.904243	0.654042	0.616716	0.142097	0.628189	0.300948
6	40	53	18	89	76	111	0.675	0.735849	0.555556	0.977528	0.671053	0.963964	0.784698	0.307572	0.990096	0.9103	0.814271	0.508705	0.997267	0.921172	0.847432	0.596721	0.77457	0.553743
7	18	24	6	58	52	70	0.611111	0.416667	0.5	0.862069	0.653846	0.985714	0.881883	0.118117	0.999638	0.922956	0.827014	0.357451	0.93852	0.74619	0.633569	0.221097	0.780342	0.509144
8	18	24	6	58	52	70	0.611111	0.333333	0.333333	0.87931	0.692308	0.957143	0.777222	0.0432719	0.991073	0.879821	0.827014	0.357451	0.950073	0.767016	0.55322	0.156302	0.812827	0.548976
9	41	54	19	94	81	116	0.756098	0.185185	0.684211	0.925532	0.888889	0.974138	0.874239	0.434498	0.994635	0.926279	0.876368	0.596954	0.969536	0.85257	0.314297	0.0925455	0.947916	0.799528
10	37	51	17	90	76	110	0.621622	0.392157	0.411765	0.877778	0.828947	0.927273	0.670753	0.184437	0.96808	0.861722	0.775424	0.447568	0.937379	0.791826	0.538859	0.258444	0.905655	0.725273
11	41	54	19	94	81	116	0.487805	0.62963	0.315789	0.978723	0.716049	0.931034	0.565502	0.125761	0.969757	0.868629	0.648658	0.328779	0.997413	0.925248	0.757093	0.487417	0.810738	0.604987
12	37	35	15	63	65	85	0.837838	0.857143	0.666667	0.857143	0.292308	0.917647	0.881759	0.383804	0.966247	0.837656	0.938074	0.679863	0.932537	0.746059	0.951939	0.697429	0.418259	0.186029
13	29	25	11	47	51	65	0.793103	0.72	0.363636	0.702128	0.45098	1	0.692095	0.109263	1	0.944828	0.920058	0.602753	0.826611	0.551064	0.879283	0.506123	0.596581	0.311275
14	40	53	18	88	75	110	0.775	0.603774	0.388889	0.784091	0.573333	0.9	0.642549	0.172986	0.949014	0.828115	0.891603	0.615488	0.864718	0.683547	0.735484	0.460043	0.68693	0.453765
15	30	44	16	71	57	85	0.433333	0.318182	0.4375	0.71831	0.596491	0.694118	0.701223	0.197534	0.789513	0.584735	0.625727	0.254608	0.818696	0.599004	0.475781	0.186099	0.724387	0.458213
16	11	17	5	45	39	51	0.545455	0.470588	0.4	0.777778	0.487179	0.627451	0.853367	0.052745	0.758738	0.480802	0.832512	0.233794	0.887954	0.629112	0.721882	0.229833	0.652198	0.324181
17	41	54	19	94	81	116	0.487805	0.296296	0.315789	0.914894	0.938272	0.974138	0.565502	0.125761	0.994635	0.926279	0.648658	0.328779	0.962539	0.839178	0.436091	0.17978	0.979655	0.861797
18	18	24	6	58	52	70	0.833333	0.25	0.5	0.87931	0.903846	0.985714	0.881883	0.118117	0.999638	0.922956	0.964215	0.585823	0.950073	0.767016	0.467113	0.0977304	0.968036	0.789703
19	12	13	4	33	32	41	0.75	0.230769	0.25	0.848485	0.875	0.95122	0.80588	0.00630946	0.994037	0.834667	0.945139	0.428142	0.948911	0.68101	0.538132	0.0503811	0.964869	0.710052
20	10	9	3	25	26	32	0.8	0.222222	0.333333	0.84	0.961538	1	0.905701	0.00840376	1	0.891119	0.974789	0.443905	0.954621	0.639172	0.600094	0.028145	0.999027	0.80363
21	55	59	21	120	116	154	0.581818	0.542373	0.761905	0.95	0.87931	0.941558	0.917824	0.52834	0.972932	0.89196	0.713455	0.441058	0.981432	0.894346	0.672804	0.407544	0.932421	0.8058
22	41	54	19	95	82	117	0.609756	0.666667	0.315789	0.989474	0.658537	0.974359	0.565502	0.125761	0.994681	0.926893	0.757989	0.445048	0.999734	0.942743	0.78908	0.525255	0.759735	0.545513
23	23	30	13	37	30	47	0.826087	0.233333	0.384615	0.837838	0.9	0.957447	0.684222	0.138579	0.994804	0.854595	0.950492	0.612188	0.938074	0.679863	0.422837	0.0993379	0.978883	0.734712
	Summary Statistics
	Parameter	Statistic	Stem Bleeds	Exit Holes	Bark Cracks
	Sensitivity	Median	0.655	0.4	0.417
	Sensitivity	Maximum	0.838	0.762	0.857
	Sensitivity	Minimum	0.433	0.2	0.185
	Specificity	Median	0.862	0.957	0.733
	Specificity	Maximum	0.989	1	0.962
	Specificity	Minimum	0.702	0.627	0.292
