# Supplementary material for: Unlocking plant health survey data: An approach to quantify the sensitivity and specificity of visual inspections
Source: PLoS Comput Biol. 2025 Nov 20;21(11):e1012957. doi: 10.1371/journal.pcbi.1012957 (PMC12671890; doi:10.1371/journal.pcbi.1012957)
Supplement: S3 File — (XLSX) [file pcbi.1012957.s003.xlsx]

## Sheet: Prior Distributions (Dist)
Prior	Variable	alpha parameter	beta parameter	Median	Upper 95	Lower 5
Poor	Sensitivity	1.607	1.7284	0.47778	0.877175	0.100006
Poor	Specificity	1.394	1.201	0.54797	0.938933	0.099987
Good	Sensitivity	3.154	2.146	0.60786	0.893269	0.253041
Good	Specificity	4.38372	1.72898	0.741925	0.948007	0.401052
Very Good	Sensitivity	10.654	5.246	0.677352	0.845472	0.469612
Very Good	Specificity	11.884	1.829	0.884451	0.976755	0.695192
Good	low true disease prevalence	3	8	0.258575	0.506901	0.0872644
Good	high true disease prevalence	6	4	0.606915	0.831249	0.344941

## Sheet: Dist 80 reliable prev estimate
Model Type	Model prior information	Prevalence knowledge	No. Trees	Variable	Stat	Simulated surveyors	Model Estimate	Distribution value surveyors simulated from	Sensitivity MSE	Specificity MSE
No covariance	Poor both	Reliable	80	Sensitivity	Median	0.708889	0.715387	0.677352	0.00600726	0.0212577
No covariance	Poor both	Reliable	80	Sensitivity	5th percentile (Minumum for simulated surveyors)	0.584495	0.321914	0.469612
No covariance	Poor both	Reliable	80	Sensitivity	95th percentile (Maximum for simulated surveyors)	0.911946	0.962831	0.845472
No covariance	Poor both	Reliable	80	Specificity	Median	0.806319	0.746598	0.884451
No covariance	Poor both	Reliable	80	Specificity	5th percentile (Minumum for simulated surveyors)	0.52451	0.324286	0.695192
No covariance	Poor both	Reliable	80	Specificity	95th percentile (Maximum for simulated surveyors)	1	0.983785	0.976755
Model Type	Model prior information	Prevalence knowledge	No. Trees	Variable	Stat	Simulated surveyors	Model Estimate	Distribution value surveyors simulated from	Sensitivity MSE	Specificity MSE
Covariance	Poor both	Reliable	80	Sensitivity	Median	0.64316	0.616637	0.677352	0.00749413	0.00832892
Covariance	Poor both	Reliable	80	Sensitivity	5th percentile (Minumum for simulated surveyors)	0.508236	0.258798	0.469612
Covariance	Poor both	Reliable	80	Sensitivity	95th percentile (Maximum for simulated surveyors)	0.922619	0.919612	0.845472
Covariance	Poor both	Reliable	80	Specificity	Median	0.875758	0.820431	0.884451
Covariance	Poor both	Reliable	80	Specificity	5th percentile (Minumum for simulated surveyors)	0.690476	0.440252	0.695192
Covariance	Poor both	Reliable	80	Specificity	95th percentile (Maximum for simulated surveyors)	1	0.994424	0.976755
Model Type	Model prior information	Prevalence knowledge	No. Trees	Variable	Stat	Simulated surveyors	Model Estimate	Distribution value surveyors simulated from	Sensitivity MSE	Specificity MSE
No covariance	Poor symptom one, very good symptom two	Reliable	80	Sensitivity	Median	0.695556	0.631691	0.677352	0.0157875	0.00741897
No covariance	Poor symptom one, very good symptom two	Reliable	80	Sensitivity	5th percentile (Minumum for simulated surveyors)	0.469577	0.284608	0.469612
No covariance	Poor symptom one, very good symptom two	Reliable	80	Sensitivity	95th percentile (Maximum for simulated surveyors)	0.905946	0.925462	0.845472
No covariance	Poor symptom one, very good symptom two	Reliable	80	Specificity	Median	0.906072	0.83731	0.884451
No covariance	Poor symptom one, very good symptom two	Reliable	80	Specificity	5th percentile (Minumum for simulated surveyors)	0.683948	0.485144	0.695192
No covariance	Poor symptom one, very good symptom two	Reliable	80	Specificity	95th percentile (Maximum for simulated surveyors)	0.983051	0.995314	0.976755
Model Type	Model prior information	Prevalence knowledge	No. Trees	Variable	Stat	Simulated surveyors	Model Estimate	Distribution value surveyors simulated from	Sensitivity MSE	Specificity MSE
Covariance	Poor symptom one, very good symptom two	Reliable	80	Sensitivity	Median	0.716162	0.687648	0.677352	0.0163713	0.00896816
Covariance	Poor symptom one, very good symptom two	Reliable	80	Sensitivity	5th percentile (Minumum for simulated surveyors)	0.315271	0.33969	0.469612
Covariance	Poor symptom one, very good symptom two	Reliable	80	Sensitivity	95th percentile (Maximum for simulated surveyors)	0.872847	0.945092	0.845472
Covariance	Poor symptom one, very good symptom two	Reliable	80	Specificity	Median	0.887613	0.86975	0.884451
Covariance	Poor symptom one, very good symptom two	Reliable	80	Specificity	5th percentile (Minumum for simulated surveyors)	0.642495	0.533576	0.695192
Covariance	Poor symptom one, very good symptom two	Reliable	80	Specificity	95th percentile (Maximum for simulated surveyors)	1	0.997597	0.976755
Model Type	Model prior information	Prevalence knowledge	No. Trees	Variable	Stat	Simulated surveyors	Model Estimate	Distribution value surveyors simulated from	Sensitivity MSE	Specificity MSE
No covariance	Good both	Reliable	80	Sensitivity	Median	0.662698	0.688017	0.677352	0.00490659	0.00389414
No covariance	Good both	Reliable	80	Sensitivity	5th percentile (Minumum for simulated surveyors)	0.393357	0.394611	0.469612
No covariance	Good both	Reliable	80	Sensitivity	95th percentile (Maximum for simulated surveyors)	0.878364	0.916388	0.845472
No covariance	Good both	Reliable	80	Specificity	Median	0.855769	0.846836	0.884451
No covariance	Good both	Reliable	80	Specificity	5th percentile (Minumum for simulated surveyors)	0.724588	0.615538	0.695192
No covariance	Good both	Reliable	80	Specificity	95th percentile (Maximum for simulated surveyors)	0.991379	0.980437	0.976755
Model Type	Model prior information	Prevalence knowledge	No. Trees	Variable	Stat	Simulated surveyors	Model Estimate	Distribution value surveyors simulated from	Sensitivity MSE	Specificity MSE
Covariance	Good both	Reliable	80	Sensitivity	Median	0.662625	0.664117	0.677352	0.00650099	0.0041699
Covariance	Good both	Reliable	80	Sensitivity	5th percentile (Minumum for simulated surveyors)	0.416667	0.350246	0.469612
Covariance	Good both	Reliable	80	Sensitivity	95th percentile (Maximum for simulated surveyors)	0.814894	0.916906	0.845472
Covariance	Good both	Reliable	80	Specificity	Median	0.879217	0.841699	0.884451
Covariance	Good both	Reliable	80	Specificity	5th percentile (Minumum for simulated surveyors)	0.644744	0.589109	0.695192
Covariance	Good both	Reliable	80	Specificity	95th percentile (Maximum for simulated surveyors)	0.981132	0.978932	0.976755

## Sheet: Dist 100 reliable prev estimate
Model Type	Model prior information	Prevalence knowledge	No. Trees	Variable	Stat	Simulated surveyors	Model Estimate	Distribution value surveyors simulated from	Sensitivity MSE	Specificity MSE
No covariance	Poor both	Reliable	100	Sensitivity	Median	0.672942	0.611749	0.677352	0.0063366	0.00785612
No covariance	Poor both	Reliable	100	Sensitivity	5th percentile (Minumum for simulated surveyors)	0.357589	0.238795	0.469612
No covariance	Poor both	Reliable	100	Sensitivity	95th percentile (Maximum for simulated surveyors)	0.908901	0.925913	0.845472
No covariance	Poor both	Reliable	100	Specificity	Median	0.873378	0.820689	0.884451
No covariance	Poor both	Reliable	100	Specificity	5th percentile (Minumum for simulated surveyors)	0.769562	0.459098	0.695192
No covariance	Poor both	Reliable	100	Specificity	95th percentile (Maximum for simulated surveyors)	1	0.994253	0.976755
Model Type	Model prior information	Prevalence knowledge	No. Trees	Variable	Stat	Simulated surveyors	Model Estimate	Distribution value surveyors simulated from	Sensitivity MSE	Specificity MSE
Covariance	Poor both	Reliable	100	Sensitivity	Median	0.711469	0.621254	0.677352	0.00968783	0.0066581
Covariance	Poor both	Reliable	100	Sensitivity	5th percentile (Minumum for simulated surveyors)	0.470838	0.246445	0.469612
Covariance	Poor both	Reliable	100	Sensitivity	95th percentile (Maximum for simulated surveyors)	0.875539	0.92857	0.845472
Covariance	Poor both	Reliable	100	Specificity	Median	0.910517	0.818431	0.884451
Covariance	Poor both	Reliable	100	Specificity	5th percentile (Minumum for simulated surveyors)	0.661539	0.427667	0.695192
Covariance	Poor both	Reliable	100	Specificity	95th percentile (Maximum for simulated surveyors)	0.992958	0.994324	0.976755
Model Type	Model prior information	Prevalence knowledge	No. Trees	Variable	Stat	Simulated surveyors	Model Estimate	Distribution value surveyors simulated from	Sensitivity MSE	Specificity MSE
No covariance	Poor symptom one, very good symptom two	Reliable	100	Sensitivity	Median	0.692666	0.637059	0.677352	0.00518886	0.00348739
No covariance	Poor symptom one, very good symptom two	Reliable	100	Sensitivity	5th percentile (Minumum for simulated surveyors)	0.341562	0.254444	0.469612
No covariance	Poor symptom one, very good symptom two	Reliable	100	Sensitivity	95th percentile (Maximum for simulated surveyors)	0.887993	0.927488	0.845472
No covariance	Poor symptom one, very good symptom two	Reliable	100	Specificity	Median	0.849206	0.807939	0.884451
No covariance	Poor symptom one, very good symptom two	Reliable	100	Specificity	5th percentile (Minumum for simulated surveyors)	0.656351	0.456937	0.695192
No covariance	Poor symptom one, very good symptom two	Reliable	100	Specificity	95th percentile (Maximum for simulated surveyors)	1	0.990937	0.976755
Model Type	Model prior information	Prevalence knowledge	No. Trees	Variable	Stat	Simulated surveyors	Model Estimate	Distribution value surveyors simulated from	Sensitivity MSE	Specificity MSE
Covariance	Poor symptom one, very good symptom two	Reliable	100	Sensitivity	Median	0.606469	0.66453	0.677352	0.0113867	0.00561815
Covariance	Poor symptom one, very good symptom two	Reliable	100	Sensitivity	5th percentile (Minumum for simulated surveyors)	0.440476	0.319473	0.469612
Covariance	Poor symptom one, very good symptom two	Reliable	100	Sensitivity	95th percentile (Maximum for simulated surveyors)	0.861407	0.933789	0.845472
Covariance	Poor symptom one, very good symptom two	Reliable	100	Specificity	Median	0.874788	0.878883	0.884451
Covariance	Poor symptom one, very good symptom two	Reliable	100	Specificity	5th percentile (Minumum for simulated surveyors)	0.718056	0.555374	0.695192
Covariance	Poor symptom one, very good symptom two	Reliable	100	Specificity	95th percentile (Maximum for simulated surveyors)	1	0.997993	0.976755
Model Type	Model prior information	Prevalence knowledge	No. Trees	Variable	Stat	Simulated surveyors	Model Estimate	Distribution value surveyors simulated from	Sensitivity MSE	Specificity MSE
No covariance	Good both	Reliable	100	Sensitivity	Median	0.723502	0.697606	0.677352	0.00594741	0.00431563
No covariance	Good both	Reliable	100	Sensitivity	5th percentile (Minumum for simulated surveyors)	0.35641	0.38427	0.469612
No covariance	Good both	Reliable	100	Sensitivity	95th percentile (Maximum for simulated surveyors)	0.873846	0.931249	0.845472
No covariance	Good both	Reliable	100	Specificity	Median	0.909697	0.858438	0.884451
No covariance	Good both	Reliable	100	Specificity	5th percentile (Minumum for simulated surveyors)	0.765453	0.629817	0.695192
No covariance	Good both	Reliable	100	Specificity	95th percentile (Maximum for simulated surveyors)	1	0.983534	0.976755
Model Type	Model prior information	Prevalence knowledge	No. Trees	Variable	Stat	Simulated surveyors	Model Estimate	Distribution value surveyors simulated from	Sensitivity MSE	Specificity MSE
Covariance	Good both	Reliable	100	Sensitivity	Median	0.733436	0.694336	0.677352	0.00858921	0.00513025
Covariance	Good both	Reliable	100	Sensitivity	5th percentile (Minumum for simulated surveyors)	0.335353	0.38502	0.469612
Covariance	Good both	Reliable	100	Sensitivity	95th percentile (Maximum for simulated surveyors)	0.894201	0.928989	0.845472
Covariance	Good both	Reliable	100	Specificity	Median	0.880149	0.850082	0.884451
Covariance	Good both	Reliable	100	Specificity	5th percentile (Minumum for simulated surveyors)	0.708974	0.613527	0.695192
Covariance	Good both	Reliable	100	Specificity	95th percentile (Maximum for simulated surveyors)	0.986111	0.981341	0.976755

## Sheet: Dist 120 reliable prev estimate
Model Type	Model prior information	Prevalence knowledge	No. Trees	Variable	Stat	Simulated surveyors	Model Estimate	Distribution value surveyors simulated from	Sensitivity MSE	Specificity MSE
No covariance	Poor both	Reliable	120	Sensitivity	Median	0.572944	0.583731	0.677352	0.00912608	0.00426288
No covariance	Poor both	Reliable	120	Sensitivity	5th percentile (Minumum for simulated surveyors)	0.361111	0.207388	0.469612
No covariance	Poor both	Reliable	120	Sensitivity	95th percentile (Maximum for simulated surveyors)	0.924774	0.90054	0.845472
No covariance	Poor both	Reliable	120	Specificity	Median	0.89377	0.840649	0.884451
No covariance	Poor both	Reliable	120	Specificity	5th percentile (Minumum for simulated surveyors)	0.687331	0.471421	0.695192
No covariance	Poor both	Reliable	120	Specificity	95th percentile (Maximum for simulated surveyors)	0.99	0.996167	0.976755
Model Type	Model prior information	Prevalence knowledge	No. Trees	Variable	Stat	Simulated surveyors	Model Estimate	Distribution value surveyors simulated from	Sensitivity MSE	Specificity MSE
Covariance	Poor both	Reliable	120	Sensitivity	Median	0.680024	0.669578	0.677352	0.00766371	0.0072567
Covariance	Poor both	Reliable	120	Sensitivity	5th percentile (Minumum for simulated surveyors)	0.519924	0.280714	0.469612
Covariance	Poor both	Reliable	120	Sensitivity	95th percentile (Maximum for simulated surveyors)	0.929363	0.947505	0.845472
Covariance	Poor both	Reliable	120	Specificity	Median	0.858118	0.798654	0.884451
Covariance	Poor both	Reliable	120	Specificity	5th percentile (Minumum for simulated surveyors)	0.657702	0.417202	0.695192
Covariance	Poor both	Reliable	120	Specificity	95th percentile (Maximum for simulated surveyors)	0.99	0.992018	0.976755
Model Type	Model prior information	Prevalence knowledge	No. Trees	Variable	Stat	Simulated surveyors	Model Estimate	Distribution value surveyors simulated from	Sensitivity MSE	Specificity MSE
No covariance	Poor symptom one, very good symptom two	Reliable	120	Sensitivity	Median	0.621817	0.64739	0.677352	0.00270792	0.00376601
No covariance	Poor symptom one, very good symptom two	Reliable	120	Sensitivity	5th percentile (Minumum for simulated surveyors)	0.267293	0.290088	0.469612
No covariance	Poor symptom one, very good symptom two	Reliable	120	Sensitivity	95th percentile (Maximum for simulated surveyors)	0.855114	0.924242	0.845472
No covariance	Poor symptom one, very good symptom two	Reliable	120	Specificity	Median	0.861752	0.82032	0.884451
No covariance	Poor symptom one, very good symptom two	Reliable	120	Specificity	5th percentile (Minumum for simulated surveyors)	0.411877	0.423154	0.695192
No covariance	Poor symptom one, very good symptom two	Reliable	120	Specificity	95th percentile (Maximum for simulated surveyors)	0.990196	0.993328	0.976755
Model Type	Model prior information	Prevalence knowledge	No. Trees	Variable	Stat	Simulated surveyors	Model Estimate	Distribution value surveyors simulated from	Sensitivity MSE	Specificity MSE
Covariance	Poor symptom one, very good symptom two	Reliable	120	Sensitivity	Median	0.694565	0.686821	0.677352	0.00476942	0.00464724
Covariance	Poor symptom one, very good symptom two	Reliable	120	Sensitivity	5th percentile (Minumum for simulated surveyors)	0.522727	0.345166	0.469612
Covariance	Poor symptom one, very good symptom two	Reliable	120	Sensitivity	95th percentile (Maximum for simulated surveyors)	0.864234	0.944544	0.845472
Covariance	Poor symptom one, very good symptom two	Reliable	120	Specificity	Median	0.929324	0.870867	0.884451
Covariance	Poor symptom one, very good symptom two	Reliable	120	Specificity	5th percentile (Minumum for simulated surveyors)	0.743258	0.546123	0.695192
Covariance	Poor symptom one, very good symptom two	Reliable	120	Specificity	95th percentile (Maximum for simulated surveyors)	1	0.997504	0.976755
Model Type	Model prior information	Prevalence knowledge	No. Trees	Variable	Stat	Simulated surveyors	Model Estimate	Distribution value surveyors simulated from	Sensitivity MSE	Specificity MSE
No covariance	Good both	Reliable	120	Sensitivity	Median	0.648638	0.657982	0.677352	0.00729814	0.00333628
No covariance	Good both	Reliable	120	Sensitivity	5th percentile (Minumum for simulated surveyors)	0.369792	0.359216	0.469612
No covariance	Good both	Reliable	120	Sensitivity	95th percentile (Maximum for simulated surveyors)	0.912617	0.92047	0.845472
No covariance	Good both	Reliable	120	Specificity	Median	0.861763	0.838158	0.884451
No covariance	Good both	Reliable	120	Specificity	5th percentile (Minumum for simulated surveyors)	0.696023	0.612733	0.695192
No covariance	Good both	Reliable	120	Specificity	95th percentile (Maximum for simulated surveyors)	0.994048	0.97645	0.976755
Model Type	Model prior information	Prevalence knowledge	No. Trees	Variable	Stat	Simulated surveyors	Model Estimate	Distribution value surveyors simulated from	Sensitivity MSE	Specificity MSE
Covariance	Good both	Reliable	120	Sensitivity	Median	0.617262	0.665799	0.677352	0.0080254	0.00403132
Covariance	Good both	Reliable	120	Sensitivity	5th percentile (Minumum for simulated surveyors)	0.380952	0.356024	0.469612
Covariance	Good both	Reliable	120	Sensitivity	95th percentile (Maximum for simulated surveyors)	0.856118	0.9198	0.845472
Covariance	Good both	Reliable	120	Specificity	Median	0.878752	0.837071	0.884451
Covariance	Good both	Reliable	120	Specificity	5th percentile (Minumum for simulated surveyors)	0.6913	0.60245	0.695192
Covariance	Good both	Reliable	120	Specificity	95th percentile (Maximum for simulated surveyors)	0.931048	0.976809	0.976755

## Sheet: Dist 80 prev misspecified
Model Type	Model prior information	Prevalence knowledge	No. Trees	Variable	Stat	Simulated surveyors	Model Estimate	Distribution value surveyors simulated from	Sensitivity MSE	Specificity MSE
Covariance	Poor both	Overestimate	80	Sensitivity	Median	0.645833	0.523442	0.677352	0.0235766	0.00369116
Covariance	Poor both	Overestimate	80	Sensitivity	5th percentile (Minumum for simulated surveyors)	0.392857	0.16688	0.469612
Covariance	Poor both	Overestimate	80	Sensitivity	95th percentile (Maximum for simulated surveyors)	0.872222	0.890684	0.845472
Covariance	Poor both	Overestimate	80	Specificity	Median	0.869744	0.876067	0.884451
Covariance	Poor both	Overestimate	80	Specificity	5th percentile (Minumum for simulated surveyors)	0.478824	0.498761	0.695192
Covariance	Poor both	Overestimate	80	Specificity	95th percentile (Maximum for simulated surveyors)	1	0.998228	0.976755
Model Type	Model prior information	Prevalence knowledge	No. Trees	Variable	Stat	Simulated surveyors	Model Estimate	Distribution value surveyors simulated from	Sensitivity MSE	Specificity MSE
Covariance	Poor both	Underestimate	80	Sensitivity	Median	0.691761	0.758622	0.677352	0.00941708	0.0105652
Covariance	Poor both	Underestimate	80	Sensitivity	5th percentile (Minumum for simulated surveyors)	0.445023	0.392407	0.469612
Covariance	Poor both	Underestimate	80	Sensitivity	95th percentile (Maximum for simulated surveyors)	0.839286	0.974144	0.845472
Covariance	Poor both	Underestimate	80	Specificity	Median	0.875	0.793577	0.884451
Covariance	Poor both	Underestimate	80	Specificity	5th percentile (Minumum for simulated surveyors)	0.534524	0.404692	0.695192
Covariance	Poor both	Underestimate	80	Specificity	95th percentile (Maximum for simulated surveyors)	0.9875	0.991508	0.976755
Model Type	Model prior information	Prevalence knowledge	No. Trees	Variable	Stat	Simulated surveyors	Model Estimate	Distribution value surveyors simulated from	Sensitivity MSE	Specificity MSE
Covariance	Poor symptom one, very good symptom two	Overestimate	80	Sensitivity	Median	0.666667	0.585505	0.677352	0.0235595	0.0051717
Covariance	Poor symptom one, very good symptom two	Overestimate	80	Sensitivity	5th percentile (Minumum for simulated surveyors)	0.276144	0.228915	0.469612
Covariance	Poor symptom one, very good symptom two	Overestimate	80	Sensitivity	95th percentile (Maximum for simulated surveyors)	0.913793	0.903006	0.845472
Covariance	Poor symptom one, very good symptom two	Overestimate	80	Specificity	Median	0.90846	0.915175	0.884451
Covariance	Poor symptom one, very good symptom two	Overestimate	80	Specificity	5th percentile (Minumum for simulated surveyors)	0.662125	0.62771	0.695192
Covariance	Poor symptom one, very good symptom two	Overestimate	80	Specificity	95th percentile (Maximum for simulated surveyors)	0.986842	0.999327	0.976755
Model Type	Model prior information	Prevalence knowledge	No. Trees	Variable	Stat	Simulated surveyors	Model Estimate	Distribution value surveyors simulated from	Sensitivity MSE	Specificity MSE
Covariance	Poor symptom one, very good symptom two	Underestimate	80	Sensitivity	Median	0.682843	0.75534	0.677352	0.0083302	0.00542935
Covariance	Poor symptom one, very good symptom two	Underestimate	80	Sensitivity	5th percentile (Minumum for simulated surveyors)	0.464286	0.414083	0.469612
Covariance	Poor symptom one, very good symptom two	Underestimate	80	Sensitivity	95th percentile (Maximum for simulated surveyors)	0.832266	0.971637	0.845472
Covariance	Poor symptom one, very good symptom two	Underestimate	80	Specificity	Median	0.878333	0.843859	0.884451
Covariance	Poor symptom one, very good symptom two	Underestimate	80	Specificity	5th percentile (Minumum for simulated surveyors)	0.608772	0.478857	0.695192
Covariance	Poor symptom one, very good symptom two	Underestimate	80	Specificity	95th percentile (Maximum for simulated surveyors)	0.989583	0.996122	0.976755
Model Type	Model prior information	Prevalence knowledge	No. Trees	Variable	Stat	Simulated surveyors	Model Estimate	Distribution value surveyors simulated from	Sensitivity MSE	Specificity MSE
Covariance	Good both	Overestimate	80	Sensitivity	Median	0.615789	0.601249	0.677352	0.0128448	0.00596626
Covariance	Good both	Overestimate	80	Sensitivity	5th percentile (Minumum for simulated surveyors)	0.289286	0.277778	0.469612
Covariance	Good both	Overestimate	80	Sensitivity	95th percentile (Maximum for simulated surveyors)	0.909341	0.88654	0.845472
Covariance	Good both	Overestimate	80	Specificity	Median	0.857681	0.896714	0.884451
Covariance	Good both	Overestimate	80	Specificity	5th percentile (Minumum for simulated surveyors)	0.585845	0.65593	0.695192
Covariance	Good both	Overestimate	80	Specificity	95th percentile (Maximum for simulated surveyors)	0.983056	0.991496	0.976755
Model Type	Model prior information	Prevalence knowledge	No. Trees	Variable	Stat	Simulated surveyors	Model Estimate	Distribution value surveyors simulated from	Sensitivity MSE	Specificity MSE
Covariance	Good both	Underestimate	80	Sensitivity	Median	0.672527	0.745512	0.677352	0.0143459	0.0102037
Covariance	Good both	Underestimate	80	Sensitivity	5th percentile (Minumum for simulated surveyors)	0.43325	0.440935	0.469612
Covariance	Good both	Underestimate	80	Sensitivity	95th percentile (Maximum for simulated surveyors)	0.845238	0.951948	0.845472
Covariance	Good both	Underestimate	80	Specificity	Median	0.842929	0.809187	0.884451
Covariance	Good both	Underestimate	80	Specificity	5th percentile (Minumum for simulated surveyors)	0.670991	0.552095	0.695192
Covariance	Good both	Underestimate	80	Specificity	95th percentile (Maximum for simulated surveyors)	0.978261	0.971707	0.976755

## Sheet: Dist 100 prev misspecified
Model Type	Model prior information	Prevalence knowledge	No. Trees	Variable	Stat	Simulated surveyors	Model Estimate	Distribution value surveyors simulated from	Sensitivity MSE	Specificity MSE
Covariance	Poor both	Overestimate	100	Sensitivity	Median	0.601136	0.512202	0.677352	0.0196268	0.00144597
Covariance	Poor both	Overestimate	100	Sensitivity	5th percentile (Minumum for simulated surveyors)	0.280357	0.171138	0.469612
Covariance	Poor both	Overestimate	100	Sensitivity	95th percentile (Maximum for simulated surveyors)	0.891667	0.86834	0.845472
Covariance	Poor both	Overestimate	100	Specificity	Median	0.912366	0.907654	0.884451
Covariance	Poor both	Overestimate	100	Specificity	5th percentile (Minumum for simulated surveyors)	0.775193	0.603442	0.695192
Covariance	Poor both	Overestimate	100	Specificity	95th percentile (Maximum for simulated surveyors)	0.980769	0.999188	0.976755
Model Type	Model prior information	Prevalence knowledge	No. Trees	Variable	Stat	Simulated surveyors	Model Estimate	Distribution value surveyors simulated from	Sensitivity MSE	Specificity MSE
Covariance	Poor both	Underestimate	100	Sensitivity	Median	0.648837	0.727476	0.677352	0.0121165	0.0100852
Covariance	Poor both	Underestimate	100	Sensitivity	5th percentile (Minumum for simulated surveyors)	0.343532	0.344285	0.469612
Covariance	Poor both	Underestimate	100	Sensitivity	95th percentile (Maximum for simulated surveyors)	0.874359	0.967115	0.845472
Covariance	Poor both	Underestimate	100	Specificity	Median	0.876923	0.792445	0.884451
Covariance	Poor both	Underestimate	100	Specificity	5th percentile (Minumum for simulated surveyors)	0.407738	0.387184	0.695192
Covariance	Poor both	Underestimate	100	Specificity	95th percentile (Maximum for simulated surveyors)	1	0.991664	0.976755
Model Type	Model prior information	Prevalence knowledge	No. Trees	Variable	Stat	Simulated surveyors	Model Estimate	Distribution value surveyors simulated from	Sensitivity MSE	Specificity MSE
Covariance	Poor symptom one, very good symptom two	Overestimate	100	Sensitivity	Median	0.676692	0.584641	0.677352	0.0274101	0.0045758
Covariance	Poor symptom one, very good symptom two	Overestimate	100	Sensitivity	5th percentile (Minumum for simulated surveyors)	0.232843	0.243509	0.469612
Covariance	Poor symptom one, very good symptom two	Overestimate	100	Sensitivity	95th percentile (Maximum for simulated surveyors)	0.926829	0.894852	0.845472
Covariance	Poor symptom one, very good symptom two	Overestimate	100	Specificity	Median	0.903491	0.916366	0.884451
Covariance	Poor symptom one, very good symptom two	Overestimate	100	Specificity	5th percentile (Minumum for simulated surveyors)	0.600636	0.626335	0.695192
Covariance	Poor symptom one, very good symptom two	Overestimate	100	Specificity	95th percentile (Maximum for simulated surveyors)	0.991071	0.99937	0.976755
Model Type	Model prior information	Prevalence knowledge	No. Trees	Variable	Stat	Simulated surveyors	Model Estimate	Distribution value surveyors simulated from	Sensitivity MSE	Specificity MSE
Covariance	Poor symptom one, very good symptom two	Underestimate	100	Sensitivity	Median	0.707812	0.745875	0.677352	0.0104179	0.00714097
Covariance	Poor symptom one, very good symptom two	Underestimate	100	Sensitivity	5th percentile (Minumum for simulated surveyors)	0.302311	0.392526	0.469612
Covariance	Poor symptom one, very good symptom two	Underestimate	100	Sensitivity	95th percentile (Maximum for simulated surveyors)	0.838735	0.967683	0.845472
Covariance	Poor symptom one, very good symptom two	Underestimate	100	Specificity	Median	0.891996	0.858892	0.884451
Covariance	Poor symptom one, very good symptom two	Underestimate	100	Specificity	5th percentile (Minumum for simulated surveyors)	0.683438	0.526672	0.695192
Covariance	Poor symptom one, very good symptom two	Underestimate	100	Specificity	95th percentile (Maximum for simulated surveyors)	0.984849	0.996806	0.976755
Model Type	Model prior information	Prevalence knowledge	No. Trees	Variable	Stat	Simulated surveyors	Model Estimate	Distribution value surveyors simulated from	Sensitivity MSE	Specificity MSE
Covariance	Good both	Overestimate	100	Sensitivity	Median	0.69	0.600165	0.677352	0.0233472	0.00214282
Covariance	Good both	Overestimate	100	Sensitivity	5th percentile (Minumum for simulated surveyors)	0.525641	0.292247	0.469612
Covariance	Good both	Overestimate	100	Sensitivity	95th percentile (Maximum for simulated surveyors)	0.905405	0.885179	0.845472
Covariance	Good both	Overestimate	100	Specificity	Median	0.909213	0.910244	0.884451
Covariance	Good both	Overestimate	100	Specificity	5th percentile (Minumum for simulated surveyors)	0.738751	0.721181	0.695192
Covariance	Good both	Overestimate	100	Specificity	95th percentile (Maximum for simulated surveyors)	0.988095	0.992571	0.976755
Model Type	Model prior information	Prevalence knowledge	No. Trees	Variable	Stat	Simulated surveyors	Model Estimate	Distribution value surveyors simulated from	Sensitivity MSE	Specificity MSE
Covariance	Good both	Underestimate	100	Sensitivity	Median	0.737023	0.781237	0.677352	0.00757825	0.00969105
Covariance	Good both	Underestimate	100	Sensitivity	5th percentile (Minumum for simulated surveyors)	0.566392	0.489766	0.469612
Covariance	Good both	Underestimate	100	Sensitivity	95th percentile (Maximum for simulated surveyors)	0.939065	0.965632	0.845472
Covariance	Good both	Underestimate	100	Specificity	Median	0.882906	0.810176	0.884451
Covariance	Good both	Underestimate	100	Specificity	5th percentile (Minumum for simulated surveyors)	0.597458	0.548379	0.695192
Covariance	Good both	Underestimate	100	Specificity	95th percentile (Maximum for simulated surveyors)	0.990741	0.972764	0.976755

## Sheet: Dist 120 prev misspecified
Model Type	Model prior information	Prevalence knowledge	No. Trees	Variable	Stat	Simulated surveyors	Model Estimate	Distribution value surveyors simulated from	Sensitivity MSE	Specificity MSE
Covariance	Poor both	Overestimate	120	Sensitivity	Median	0.721154	0.535449	0.677352	0.0382139	0.00104096
Covariance	Poor both	Overestimate	120	Sensitivity	5th percentile (Minumum for simulated surveyors)	0.319775	0.187215	0.469612
Covariance	Poor both	Overestimate	120	Sensitivity	95th percentile (Maximum for simulated surveyors)	0.971154	0.884552	0.845472
Covariance	Poor both	Overestimate	120	Specificity	Median	0.91127	0.888736	0.884451
Covariance	Poor both	Overestimate	120	Specificity	5th percentile (Minumum for simulated surveyors)	0.417279	0.442048	0.695192
Covariance	Poor both	Overestimate	120	Specificity	95th percentile (Maximum for simulated surveyors)	0.974356	0.998792	0.976755
Model Type	Model prior information	Prevalence knowledge	No. Trees	Variable	Stat	Simulated surveyors	Model Estimate	Distribution value surveyors simulated from	Sensitivity MSE	Specificity MSE
Covariance	Poor both	Underestimate	120	Sensitivity	Median	0.7	0.729661	0.677352	0.00695365	0.0128523
Covariance	Poor both	Underestimate	120	Sensitivity	5th percentile (Minumum for simulated surveyors)	0.400722	0.32655	0.469612
Covariance	Poor both	Underestimate	120	Sensitivity	95th percentile (Maximum for simulated surveyors)	0.867289	0.969199	0.845472
Covariance	Poor both	Underestimate	120	Specificity	Median	0.887628	0.779655	0.884451
Covariance	Poor both	Underestimate	120	Specificity	5th percentile (Minumum for simulated surveyors)	0.534722	0.403081	0.695192
Covariance	Poor both	Underestimate	120	Specificity	95th percentile (Maximum for simulated surveyors)	0.971429	0.988706	0.976755
Model Type	Model prior information	Prevalence knowledge	No. Trees	Variable	Stat	Simulated surveyors	Model Estimate	Distribution value surveyors simulated from	Sensitivity MSE	Specificity MSE
Covariance	Poor symptom one, very good symptom two	Overestimate	120	Sensitivity	Median	0.673427	0.583242	0.677352	0.0198785	0.00526275
Covariance	Poor symptom one, very good symptom two	Overestimate	120	Sensitivity	5th percentile (Minumum for simulated surveyors)	0.352241	0.247864	0.469612
Covariance	Poor symptom one, very good symptom two	Overestimate	120	Sensitivity	95th percentile (Maximum for simulated surveyors)	0.847368	0.891468	0.845472
Covariance	Poor symptom one, very good symptom two	Overestimate	120	Specificity	Median	0.917162	0.923152	0.884451
Covariance	Poor symptom one, very good symptom two	Overestimate	120	Specificity	5th percentile (Minumum for simulated surveyors)	0.619387	0.64136	0.695192
Covariance	Poor symptom one, very good symptom two	Overestimate	120	Specificity	95th percentile (Maximum for simulated surveyors)	0.990566	0.999506	0.976755
Model Type	Model prior information	Prevalence knowledge	No. Trees	Variable	Stat	Simulated surveyors	Model Estimate	Distribution value surveyors simulated from	Sensitivity MSE	Specificity MSE
Covariance	Poor symptom one, very good symptom two	Underestimate	120	Sensitivity	Median	0.643205	0.746621	0.677352	0.0118021	0.00305074
Covariance	Poor symptom one, very good symptom two	Underestimate	120	Sensitivity	5th percentile (Minumum for simulated surveyors)	0.387142	0.390738	0.469612
Covariance	Poor symptom one, very good symptom two	Underestimate	120	Sensitivity	95th percentile (Maximum for simulated surveyors)	0.933333	0.971176	0.845472
Covariance	Poor symptom one, very good symptom two	Underestimate	120	Specificity	Median	0.871872	0.858755	0.884451
Covariance	Poor symptom one, very good symptom two	Underestimate	120	Specificity	5th percentile (Minumum for simulated surveyors)	0.676087	0.512787	0.695192
Covariance	Poor symptom one, very good symptom two	Underestimate	120	Specificity	95th percentile (Maximum for simulated surveyors)	0.957759	0.996997	0.976755
Model Type	Model prior information	Prevalence knowledge	No. Trees	Variable	Stat	Simulated surveyors	Model Estimate	Distribution value surveyors simulated from	Sensitivity MSE	Specificity MSE
Covariance	Good both	Overestimate	120	Sensitivity	Median	0.703401	0.607107	0.677352	0.0178429	0.0038365
Covariance	Good both	Overestimate	120	Sensitivity	5th percentile (Minumum for simulated surveyors)	0.377193	0.299812	0.469612
Covariance	Good both	Overestimate	120	Sensitivity	95th percentile (Maximum for simulated surveyors)	0.875	0.887666	0.845472
Covariance	Good both	Overestimate	120	Specificity	Median	0.869854	0.898271	0.884451
Covariance	Good both	Overestimate	120	Specificity	5th percentile (Minumum for simulated surveyors)	0.687418	0.678095	0.695192
Covariance	Good both	Overestimate	120	Specificity	95th percentile (Maximum for simulated surveyors)	1	0.991223	0.976755
Model Type	Model prior information	Prevalence knowledge	No. Trees	Variable	Stat	Simulated surveyors	Model Estimate	Distribution value surveyors simulated from	Sensitivity MSE	Specificity MSE
Covariance	Good both	Underestimate	120	Sensitivity	Median	0.62291	0.749771	0.677352	0.00919551	0.00751943
Covariance	Good both	Underestimate	120	Sensitivity	5th percentile (Minumum for simulated surveyors)	0.522556	0.438928	0.469612
Covariance	Good both	Underestimate	120	Sensitivity	95th percentile (Maximum for simulated surveyors)	0.856205	0.956076	0.845472
Covariance	Good both	Underestimate	120	Specificity	Median	0.87037	0.804294	0.884451
Covariance	Good both	Underestimate	120	Specificity	5th percentile (Minumum for simulated surveyors)	0.61191	0.54631	0.695192
Covariance	Good both	Underestimate	120	Specificity	95th percentile (Maximum for simulated surveyors)	1	0.968736	0.976755

## Sheet: 80nocovoutput reliable prev est
*Results were analysed for symptom 1 output
Model Type	Model Prior Information	No. Trees	Individual	True Disease Prevalence (Higher Site)	True Disease Prevalence (Lower Site)	Psrf value (alpha parameter sensitivity)	Psrf value (beta parameter sensitivity)	Psrf value (alpha parameter specificity)	Psrf value (beta parameter specificity)	Actual sensitivity symptom one	Actual specificity symptom one	Actual sensitivity symptom two	Actual specificity symptom two	Median model sensitivity symptom one estimate	Difference from actual sensitivity value	Median model specificity symptom one estimate	Difference from actual specificity value	Inter-site Prevalence Difference
No Covariance	Poor both symptoms	80	1	0.6	0.275	1.28421	1.75477	1.59473	1.52649	0.761364	0.738685	0.59375	0.942888	NA	NA	NA	NA	0.325
No Covariance	Poor both symptoms	80	2	0.6125	0.325	1.0071	1.02943	1.00431	1.02024	0.802983	0.845281	0.646782	0.676523	0.795092	0.00789036	0.77243	0.0728504	0.2875
No Covariance	Poor both symptoms	80	3	0.7	0.3625	1.00003	0.999994	1.00001	1.00002	0.911946	0.52451	0.807882	0.917892	0.838475	0.0734707	0.505605	0.0189044	0.3375
No Covariance	Poor both symptoms	80	4	0.5125	0.2625	1.63343	1.28151	1.23575	1.24606	0.542393	0.936115	0.795006	0.923512	NA	NA	NA	NA	0.25
No Covariance	Poor both symptoms	80	5	0.5	0.4	1.05953	1.03597	1.03984	1.04347	0.75625	1	0.596875	0.8875	0.840162	0.0839125	0.507199	0.492801	0.1
No Covariance	Poor both symptoms	80	6	0.6625	0.35	1	0.999993	1.00001	0.999995	0.772237	0.755698	0.770216	0.820157	0.853217	0.0809798	0.762659	0.00696123	0.3125
No Covariance	Poor both symptoms	80	7	0.55	0.3375	1.00002	1	1.00001	1.00001	0.69697	0.967243	0.337121	0.916143	0.524415	0.172555	0.798103	0.169141	0.2125
No Covariance	Poor both symptoms	80	8	0.6375	0.25	0.999999	1.00002	1.00001	1.00001	0.85098	0.906609	0.588725	0.957759	0.8642	0.0132192	0.842747	0.0638621	0.3875
No Covariance	Poor both symptoms	80	9	0.6625	0.2875	0.999999	0.999985	1.00001	0.999989	0.584495	0.963938	0.840443	0.991228	0.642903	0.0584071	0.924917	0.0390207	0.375
No Covariance	Poor both symptoms	80	10	0.675	0.35	1.00043	1.00125	1.00096	1.00026	0.699735	0.865385	0.508598	0.903846	0.662148	0.0375873	0.837745	0.0276396	0.325
No Covariance	Poor both symptoms	80	11	0.5375	0.35	1.00005	1.00008	1.00003	1.00007	0.634551	0.637734	0.781146	0.778586	0.664206	0.029655	0.655514	0.0177805	0.1875
No Covariance	Poor both symptoms	80	12	0.625	0.4	2.09227	1.38391	1.33591	1.37204	0.525625	0.989583	0.860625	0.947917	NA	NA	NA	NA	0.225
No Covariance	Poor both symptoms	80	13	0.525	0.2875	1	1	1.00001	1.00004	0.665114	0.627193	0.522774	0.960526	0.66261	0.00250422	0.65752	0.0303272	0.2375
No Covariance	Poor both symptoms	80	14	0.6375	0.325	2.4808	2.1401	1.84614	1.85247	0.65083	0.937739	0.786199	0.962963	NA	NA	NA	NA	0.3125
No Covariance	Poor both symptoms	80	15	0.65	0.35	0.999994	1.00002	0.999992	1.00001	0.711538	0.806319	0.75	0.964286	0.619132	0.0924066	0.663027	0.143292	0.3
No Covariance	Poor both symptoms	80	16	0.6125	0.2875	1.62499	2.01194	1.77525	1.38933	0.822538	0.882852	0.590062	0.923882	NA	NA	NA	NA	0.325
No Covariance	Poor both symptoms	80	17	0.6625	0.3	1.00596	1.01585	1.01353	1.0032	0.803459	0.936839	0.616352	0.863426	0.669654	0.133806	0.803782	0.133057	0.3625
No Covariance	Poor both symptoms	80	18	0.6875	0.3125	1.52156	1.66632	1.49145	1.86162	0.629091	0.972727	0.643636	0.905455	NA	NA	NA	NA	0.375
No Covariance	Poor both symptoms	80	19	0.625	0.2875	1	1.00002	1.00004	1.00001	0.706087	0.761404	0.696087	0.888596	0.696471	0.00961572	0.835178	0.0737748	0.3375
No Covariance	Poor both symptoms	80	20	0.525	0.2625	2.03874	1.79426	1.67133	1.25228	0.797619	0.926628	0.678571	0.94826	NA	NA	NA	NA	0.2625
No Covariance	Poor both symptoms	80	21	0.5625	0.3125	1.00002	1.00005	1	1.00008	0.708889	0.796104	0.606667	0.906494	0.747307	0.0384183	0.757828	0.0382759	0.25
No Covariance	Poor both symptoms	80	22	0.6375	0.3	1.00001	1.00006	1.00002	1.00008	0.707108	0.71798	0.761029	0.877463	0.630784	0.076324	0.620135	0.0978455	0.3375
No Covariance	Poor both symptoms	80	23	0.6	0.4375	1.01055	1.0062	1.00628	1.00598	0.64375	0.917708	0.686607	0.924306	0.674003	0.0302526	0.789735	0.127973	0.1625
No Covariance	Poor both symptoms	80	24	0.6125	0.3875	1.9319	2.07693	1.31093	1.21151	0.821593	0.801185	0.790981	0.916722	NA	NA	NA	NA	0.225
No Covariance	Poor both symptoms	80	25	0.625	0.3	1.00083	1.0008	1.00049	1.00024	0.786667	0.71369	0.6625	0.974405	0.674184	0.112483	0.787923	0.0742328	0.325
Model Type	Model Prior Information	No. Trees	Individual	True Disease Prevalence (Higher Site)	True Disease Prevalence (Lower Site)	Psrf value (alpha parameter sensitivity)	Psrf value (beta parameter sensitivity)	Psrf value (alpha parameter specificity)	Psrf value (beta parameter specificity)	Actual sensitivity symptom one	Actual specificity symptom one	Actual sensitivity symptom two	Actual specificity symptom two	Median model sensitivity symptom one estimate	Difference from actual sensitivity value	Median model specificity symptom one estimate	Difference from actual specificity value	Inter-site Prevalence Difference
No Covariance	Poor symptom one, very good symptom two	80	1	0.625	0.325	1.00001	0.999996	0.99999	1.00001	0.785385	0.931481	0.804615	0.775926	0.72293	0.0624545	0.927795	0.0036869	0.3
No Covariance	Poor symptom one, very good symptom two	80	2	0.6125	0.4	1.00003	1.00002	1	0.999989	0.726084	0.777218	0.75861	0.862567	0.800766	0.0746814	0.862409	0.0851914	0.2125
No Covariance	Poor symptom one, very good symptom two	80	3	0.55	0.3	1.00002	0.999994	0.999992	1	0.496212	0.75496	0.6875	0.799603	0.572399	0.0761867	0.757961	0.00300103	0.25
No Covariance	Poor symptom one, very good symptom two	80	4	0.5875	0.275	0.999997	1.00004	0.999991	1	0.7147	0.902821	0.69971	0.714995	0.600959	0.113741	0.805091	0.0977303	0.3125
No Covariance	Poor symptom one, very good symptom two	80	5	0.7125	0.4	1.00001	1.00001	1	1	0.518914	0.745471	0.782346	1	0.638746	0.119832	0.733312	0.0121592	0.3125
No Covariance	Poor symptom one, very good symptom two	80	6	0.5875	0.35	0.999986	1.00001	1.00001	1.00003	0.636778	0.965618	0.754179	0.747086	0.6751	0.0383217	0.90658	0.0590379	0.2375
No Covariance	Poor symptom one, very good symptom two	80	7	0.65	0.35	1.00002	1.00003	1	1.00001	0.679945	0.934066	0.53022	0.961538	0.747194	0.0672494	0.859831	0.0742352	0.3
No Covariance	Poor symptom one, very good symptom two	80	8	0.6	0.35	0.999996	1.00001	1.00002	0.999994	0.793155	0.936298	0.767857	0.924279	0.752934	0.0402209	0.880205	0.0560928	0.25
No Covariance	Poor symptom one, very good symptom two	80	9	0.5625	0.25	0.999999	0.999994	0.999992	1.00003	0.6	0.894048	0.658333	0.969048	0.650917	0.0509174	0.818999	0.0750489	0.3125
No Covariance	Poor symptom one, very good symptom two	80	10	0.5875	0.3125	1.00004	1	1.00001	1.00004	0.83617	0.957576	0.904255	0.818182	0.786611	0.0495596	0.940545	0.0170311	0.275
No Covariance	Poor symptom one, very good symptom two	80	11	0.4625	0.3125	1.00001	1.00001	1.00004	1.00002	0.905946	0.917125	0.53027	0.592178	0.511933	0.394013	0.707167	0.209958	0.15
No Covariance	Poor symptom one, very good symptom two	80	12	0.5375	0.4	1.00001	1.00005	0.999986	0.999996	0.611192	0.904279	0.676962	0.859516	0.514614	0.0965774	0.806722	0.0975576	0.1375
No Covariance	Poor symptom one, very good symptom two	80	13	0.675	0.2625	1	1.00001	1.00002	1.00001	0.469577	0.983051	0.77381	0.955346	0.484179	0.0146021	0.922982	0.0600685	0.4125
No Covariance	Poor symptom one, very good symptom two	80	14	0.6625	0.375	0.999996	1	1.00001	1.00001	0.696226	0.951481	0.696855	0.921481	0.790677	0.0944502	0.876384	0.0750976	0.2875
No Covariance	Poor symptom one, very good symptom two	80	15	0.4875	0.2375	1.00001	0.999991	1.00001	0.999996	0.546559	0.910236	0.753711	0.84886	0.496891	0.0496672	0.90763	0.00260624	0.25
No Covariance	Poor symptom one, very good symptom two	80	16	0.6	0.2375	0.999997	1	1.00002	1.00001	0.69682	0.903176	0.827851	0.616547	0.489132	0.207688	0.833652	0.0695242	0.3625
No Covariance	Poor symptom one, very good symptom two	80	17	0.6625	0.35	0.999997	1.00001	1	0.999998	0.551887	0.717949	0.668464	0.643162	0.608149	0.0562619	0.755016	0.0370672	0.3125
No Covariance	Poor symptom one, very good symptom two	80	18	0.575	0.2625	1	1.00002	0.999999	1.00001	0.787267	0.683948	0.64441	0.677218	0.616323	0.170944	0.641753	0.0421955	0.3125
No Covariance	Poor symptom one, very good symptom two	80	19	0.5375	0.25	0.999997	0.999995	0.999988	1	0.690698	0.96982	0.658721	0.887613	0.590711	0.0999862	0.901423	0.068397	0.2875
No Covariance	Poor symptom one, very good symptom two	80	20	0.5625	0.3125	1	1	0.999999	1.00001	0.695556	0.897403	0.457778	0.92987	0.62933	0.0662258	0.789007	0.108396	0.25
No Covariance	Poor symptom one, very good symptom two	80	21	0.6	0.2125	1.00001	0.999998	1.00003	0.999993	0.740196	0.858631	0.726103	0.755704	0.786431	0.0462349	0.879264	0.020633	0.3875
No Covariance	Poor symptom one, very good symptom two	80	22	0.4625	0.375	1.00001	0.999998	1.00001	1.00001	0.613964	0.92186	0.624324	0.752093	0.555133	0.0588314	0.863213	0.0586475	0.0875
No Covariance	Poor symptom one, very good symptom two	80	23	0.6625	0.2875	1.00001	1.00001	1	0.999999	0.61854	0.902534	0.485234	0.810916	0.471251	0.147289	0.709527	0.193007	0.375
No Covariance	Poor symptom one, very good symptom two	80	24	0.525	0.225	1.00001	1	1.00001	1	0.722222	0.94652	0.595238	0.926146	0.597923	0.124299	0.864589	0.0819303	0.3
No Covariance	Poor symptom one, very good symptom two	80	25	0.6125	0.3625	1.00002	0.999994	1.00001	1.00001	0.863476	0.906072	0.548205	0.770082	0.683379	0.180097	0.782257	0.123815	0.25
Model Type	Model Prior Information	No. Trees	Individual	True Disease Prevalence (Higher Site)	True Disease Prevalence (Lower Site)	Psrf value (alpha parameter sensitivity)	Psrf value (beta parameter sensitivity)	Psrf value (alpha parameter specificity)	Psrf value (beta parameter specificity)	Actual sensitivity symptom one	Actual specificity symptom one	Actual sensitivity symptom two	Actual specificity symptom two	Median model sensitivity symptom one estimate	Difference from actual sensitivity value	Median model specificity symptom one estimate	Difference from actual specificity value	Inter-site Prevalence Difference
No Covariance	Good both symptoms	80	1	0.675	0.3	0.999994	0.999991	1.00001	1	0.571759	0.724588	0.763889	0.714973	0.617678	0.0459184	0.831503	0.106915	0.375
No Covariance	Good both symptoms	80	2	0.6	0.3625	1.00001	1.00001	0.999997	0.999997	0.543463	0.964767	0.422055	0.980392	0.637238	0.0937749	0.884826	0.079941	0.2375
No Covariance	Good both symptoms	80	3	0.6125	0.3125	1.00003	1.00002	1	0.999996	0.516327	0.965689	0.363673	0.878886	0.619636	0.10331	0.887303	0.0783859	0.3
No Covariance	Good both symptoms	80	4	0.7125	0.375	0.999994	0.999999	1.00001	1.00001	0.708772	0.99	0.744737	0.978261	0.703457	0.0053148	0.890048	0.0999516	0.3375
No Covariance	Good both symptoms	80	5	0.6125	0.3125	1.00002	0.999999	1.00004	1.00002	0.597143	0.773021	0.726939	0.904106	0.717593	0.12045	0.843789	0.0707682	0.3
No Covariance	Good both symptoms	80	6	0.625	0.2375	0.999987	1.00002	1	1.00001	0.742105	0.810383	0.658421	0.941803	0.770316	0.0282103	0.768794	0.0415885	0.3875
No Covariance	Good both symptoms	80	7	0.5625	0.275	0.999996	0.999995	0.999989	0.999987	0.752525	0.991379	0.932828	0.871182	0.721676	0.0308492	0.949792	0.041587	0.2875
No Covariance	Good both symptoms	80	8	0.625	0.3375	1.00001	1.00003	1.00003	0.999986	0.77037	0.822327	0.574815	0.893396	0.83244	0.0620696	0.846868	0.0245406	0.2875
No Covariance	Good both symptoms	80	9	0.525	0.3375	1	1.00005	1.00002	1.00008	0.698413	0.887041	0.746032	0.990566	0.718538	0.0201257	0.86472	0.0223208	0.1875
No Covariance	Good both symptoms	80	10	0.6125	0.2125	1.00002	1.00002	1.00003	0.999989	0.552821	0.767793	0.938776	0.895801	0.663214	0.110393	0.81342	0.0456273	0.4
No Covariance	Good both symptoms	80	11	0.6375	0.3	0.999989	1	1.00004	1.00004	0.474265	0.939347	0.5625	0.94766	0.586565	0.112301	0.89772	0.0416275	0.3375
No Covariance	Good both symptoms	80	12	0.5875	0.3125	1.00005	0.999999	1.00002	1.00003	0.782979	0.766667	0.73234	0.9	0.744608	0.0383711	0.718266	0.0484004	0.275
No Covariance	Good both symptoms	80	13	0.6125	0.275	0.999981	1.00002	1.00001	1.00001	0.720779	0.891268	0.817254	0.96663	0.726325	0.00554529	0.88444	0.00682826	0.3375
No Covariance	Good both symptoms	80	14	0.575	0.2625	0.999995	0.999996	1.00003	1.00001	0.878364	0.816301	0.737578	0.89656	0.764405	0.113959	0.777244	0.0390568	0.3125
No Covariance	Good both symptoms	80	15	0.6	0.3375	1.00003	1.00002	1	1.00005	0.62963	0.940448	0.543981	0.815153	0.643811	0.0141813	0.87808	0.0623678	0.2625
No Covariance	Good both symptoms	80	16	0.7	0.3375	0.999995	1	0.999996	1.00001	0.619709	0.83923	0.588955	0.750393	0.603635	0.0160739	0.806912	0.0323172	0.3625
No Covariance	Good both symptoms	80	17	0.6125	0.35	1.00002	0.999994	1.00001	1.00003	0.829082	0.955025	0.80102	0.903536	0.780607	0.0484745	0.899739	0.055286	0.2625
No Covariance	Good both symptoms	80	18	0.6	0.275	1.00002	0.999988	0.999992	0.999997	0.695076	0.991379	0.778409	0.875539	0.687142	0.0079335	0.900993	0.0903867	0.325
No Covariance	Good both symptoms	80	19	0.65	0.275	1.00002	1.00001	1.00005	1	0.393357	0.841749	0.597902	0.903941	0.520633	0.127276	0.857742	0.0159935	0.375
No Covariance	Good both symptoms	80	20	0.65	0.3375	1.00001	1.00002	1.00004	1.00003	0.849003	0.880391	0.564815	0.835243	0.754118	0.0948852	0.798796	0.0815953	0.3125
No Covariance	Good both symptoms	80	21	0.6625	0.2625	1.00001	1	0.999994	1.00001	0.601527	0.811048	0.539982	0.814187	0.706789	0.105262	0.888123	0.077075	0.4
No Covariance	Good both symptoms	80	22	0.5875	0.2875	1.00001	0.999992	1.00004	1.00003	0.666975	0.729665	0.816374	0.845295	0.687415	0.0204402	0.748297	0.0186322	0.3
No Covariance	Good both symptoms	80	23	0.6125	0.3375	1.00001	1.00001	1.00002	0.999991	0.629252	0.780584	0.653439	0.930006	0.655737	0.0264855	0.762333	0.0182517	0.275
No Covariance	Good both symptoms	80	24	0.7	0.3	1.00001	1.00003	1.00001	1.00002	0.544643	0.919643	0.630952	0.889881	0.542008	0.00263519	0.791559	0.128084	0.4
No Covariance	Good both symptoms	80	25	0.675	0.35	1.00002	0.999997	1.00001	0.999996	0.662698	0.855769	0.73545	0.961538	0.693988	0.0312899	0.85548	0.000289261	0.325

## Sheet: 100nocovoutput reliabl prev est
*Results were analysed for symptom 1 output
Model Type	Model Prior Information	No. Trees	Individual	True Disease Prevalence (Higher Site)	True Disease Prevalence (Lower Site)	Psrf value (alpha parameter sensitivity)	Psrf value (beta parameter sensitivity)	Psrf value (alpha parameter specificity)	Psrf value (beta parameter specificity)	Actual sensitivity symptom one	Actual specificity symptom one	Actual sensitivity symptom two	Actual specificity symptom two	Median model sensitivity symptom one estimate	Difference from actual sensitivity value	Median model specificity symptom one estimate	Difference from actual specificity value	Inter-site Prevalence Difference
No Covariance	Poor both symptoms	100	1	0.6	0.36	1.00003	1.00005	0.999989	1.00005	0.772222	0.773438	0.516667	0.79375	0.652526	0.119696	0.667691	0.105746	0.24
No Covariance	Poor both symptoms	100	2	0.62	0.29	1.40231	1.06194	1.05044	1.41629	0.4797	0.9798	0.814794	0.912157	NA	NA	NA	NA	0.33
No Covariance	Poor both symptoms	100	3	0.64	0.29	1.001	1.00366	1.00322	1.00364	0.680765	0.769562	0.533675	0.978873	0.723745	0.0429796	0.774991	0.0054289	0.35
No Covariance	Poor both symptoms	100	4	0.61	0.29	1.05931	1.13725	1.09649	1.09392	0.722725	0.728422	0.73827	0.95901	NA	NA	NA	NA	0.32
No Covariance	Poor both symptoms	100	5	0.65	0.23	1.00001	0.999993	1	0.999994	0.633779	0.849351	0.591639	0.661039	0.515886	0.117893	0.788693	0.060658	0.42
No Covariance	Poor both symptoms	100	6	0.64	0.28	2.05029	1.67568	1.53655	1.57384	0.669643	0.944444	0.757812	0.909722	NA	NA	NA	NA	0.36
No Covariance	Poor both symptoms	100	7	0.69	0.28	1.00454	1.00146	1.00136	1.00291	0.701087	0.921371	0.675983	0.898297	0.624867	0.0762195	0.790783	0.130588	0.41
No Covariance	Poor both symptoms	100	8	0.69	0.31	1.00587	1.00336	1.00389	1.00332	0.736559	0.918654	0.489949	0.888032	0.716548	0.0200109	0.800098	0.118555	0.38
No Covariance	Poor both symptoms	100	9	0.59	0.36	1.00002	1.00003	1.00001	1.00005	0.711629	0.959985	0.535075	0.531441	0.559085	0.152544	0.782956	0.177028	0.23
No Covariance	Poor both symptoms	100	10	0.5	0.2	1.00006	1.00023	1.00013	1.00022	0.755	0.80375	0.46	0.84875	0.647619	0.107381	0.751593	0.052157	0.3
No Covariance	Poor both symptoms	100	11	0.64	0.34	1.0006	1.0002	1.00023	1.00027	0.840533	0.984848	0.523438	0.847222	0.732967	0.107566	0.813713	0.171136	0.3
No Covariance	Poor both symptoms	100	12	0.67	0.36	1.00016	1.00005	1.00003	1.00006	0.659619	0.815341	0.706468	0.785985	0.539167	0.120452	0.692638	0.122703	0.31
No Covariance	Poor both symptoms	100	13	0.58	0.26	1	1.00001	1.00001	0.999995	0.665119	0.97619	0.920424	0.905084	0.622328	0.0427913	0.951446	0.0247444	0.32
No Covariance	Poor both symptoms	100	14	0.62	0.31	1.00001	1.00002	1.00001	1.00001	0.508065	0.889397	0.564516	0.835431	0.483802	0.024263	0.813841	0.0755566	0.31
No Covariance	Poor both symptoms	100	15	0.62	0.25	1.00004	1.00005	1.00001	1.00004	0.397742	0.933684	0.646452	0.834211	0.436043	0.0383014	0.914074	0.01961	0.37
No Covariance	Poor both symptoms	100	16	0.68	0.28	1.00038	1.00031	1.00013	1.00034	0.462185	0.857639	0.817227	0.765625	0.446846	0.015339	0.867311	0.00967217	0.4
No Covariance	Poor both symptoms	100	17	0.62	0.27	1	1.00001	0.999994	1.00002	0.908901	0.878875	0.727599	0.966294	0.832597	0.0763037	0.847996	0.0308788	0.35
No Covariance	Poor both symptoms	100	18	0.57	0.25	1.00001	1.00006	1	0.999991	0.489474	0.993333	0.693333	0.795349	0.567591	0.0781175	0.929618	0.0637148	0.32
No Covariance	Poor both symptoms	100	19	0.56	0.28	2.23705	1.51205	1.54569	1.66723	0.741071	0.903409	0.875	0.804924	NA	NA	NA	NA	0.28
No Covariance	Poor both symptoms	100	20	0.7	0.32	1.00003	1.00001	0.999989	0.999989	0.357589	1	0.312054	0.815686	0.390091	0.0325019	0.904868	0.0951321	0.38
No Covariance	Poor both symptoms	100	21	0.57	0.26	1.33538	1.30511	1.79387	1.7137	0.882591	0.810497	0.75135	0.938089	NA	NA	NA	NA	0.31
No Covariance	Poor both symptoms	100	22	0.57	0.31	1.02345	1.06395	1.0142	1.01176	0.771647	0.86788	0.572439	0.956522	0.724933	0.046714	0.821857	0.0460232	0.26
No Covariance	Poor both symptoms	100	23	0.5	0.2	1.00139	1.00175	1.00079	1.00111	0.615	0.83875	0.695	0.85625	0.54973	0.0652698	0.850675	0.0119254	0.3
No Covariance	Poor both symptoms	100	24	0.62	0.32	1.0001	1.00005	1.00004	1.00003	0.65877	0.791796	0.470766	0.864938	0.602096	0.0566742	0.694503	0.0972928	0.3
No Covariance	Poor both symptoms	100	25	0.57	0.3	1.00001	1.00001		1.00002	0.87193	0.815947	0.92193	0.851661	0.818901	0.0530287	0.827406	0.0114595	0.27
Model Type	Model Prior Information	No. Trees	Individual	True Disease Prevalence (Higher Site)	True Disease Prevalence (Lower Site)	Psrf value (alpha parameter sensitivity)	Psrf value (beta parameter sensitivity)	Psrf value (alpha parameter specificity)	Psrf value (beta parameter specificity)	Actual sensitivity symptom one	Actual specificity symptom one	Actual sensitivity symptom two	Actual specificity symptom two	Median model sensitivity symptom one estimate	Difference from actual sensitivity value	Median model specificity symptom one estimate	Difference from actual specificity value	Inter-site Prevalence Difference
No Covariance	Poor symptom one, very good symptom two	100	1	0.54	0.35	1.00001	1.00001	1.00003	0.999984	0.606349	0.856522	0.730952	0.941137	0.552471	0.0538778	0.77484	0.166297	0.19
No Covariance	Poor symptom one, very good symptom two	100	2	0.57	0.35	0.99999	1.00001	1.00002	1	0.777193	0.656351	0.641103	0.938283	0.758234	0.0189586	0.668188	0.270095	0.22
No Covariance	Poor symptom one, very good symptom two	100	3	0.55	0.3	1.00001	0.999997	1	1	0.610606	0.726984	0.443939	0.788889	0.553539	0.0570672	0.669232	0.119657	0.25
No Covariance	Poor symptom one, very good symptom two	100	4	0.67	0.31	1.00001	0.999989	0.999995	1	0.490852	0.768775	0.458353	0.903162	0.628182	0.137329	0.803359	0.0998035	0.36
No Covariance	Poor symptom one, very good symptom two	100	5	0.55	0.3	1	0.999997	1.00001	1.00002	0.624242	0.807143	0.586364	1	0.580885	0.0433573	0.739724	0.260276	0.25
No Covariance	Poor symptom one, very good symptom two	100	6	0.6	0.28	1	0.999998	1	1.00004	0.636905	0.830556	0.64881	0.630556	0.629734	0.00717119	0.834515	0.203959	0.32
No Covariance	Poor symptom one, very good symptom two	100	7	0.7	0.25	1.00001	1.00002	1.00001	1.00002	0.408571	0.853333	0.614286	0.916667	0.455891	0.0473191	0.812769	0.103898	0.45
No Covariance	Poor symptom one, very good symptom two	100	8	0.56	0.22	1	1.00001	1.00001	1	0.869318	0.713287	0.590909	0.613054	0.703006	0.166312	0.670613	0.0575597	0.34
No Covariance	Poor symptom one, very good symptom two	100	9	0.6	0.29	1.00001	0.999987	1.00001	1.00001	0.737069	0.967958	0.847126	0.840493	0.67309	0.0639787	0.945117	0.104624	0.31
No Covariance	Poor symptom one, very good symptom two	100	10	0.58	0.27	1.00001	0.99999	0.999997	1.00002	0.769476	0.897586	0.582056	0.798761	0.656834	0.112643	0.844924	0.0461635	0.31
No Covariance	Poor symptom one, very good symptom two	100	11	0.61	0.28	1.00004	0.999997	0.999993	1	0.734192	0.77938	0.845141	0.813034	0.717334	0.016858	0.816844	0.00380934	0.33
No Covariance	Poor symptom one, very good symptom two	100	12	0.65	0.31	1	1.00002	1.00003	0.999987	0.827047	0.813251	0.733251	1	0.807873	0.0191742	0.846522	0.153478	0.34
No Covariance	Poor symptom one, very good symptom two	100	13	0.48	0.25	1.00001	1.00001	1	0.999992	0.693333	0.738718	0.439583	0.759487	0.582506	0.110827	0.693519	0.0659683	0.23
No Covariance	Poor symptom one, very good symptom two	100	14	0.58	0.37	0.999989	1.00003	1.00004	1.00002	0.744175	0.849206	0.71342	0.706349	0.65332	0.0908548	0.779009	0.07266	0.21
No Covariance	Poor symptom one, very good symptom two	100	15	0.64	0.26	0.99999	0.999998	1.00001	1.00002	0.848558	0.856982	0.859976	0.931682	0.77888	0.0696774	0.839387	0.0922942	0.38
No Covariance	Poor symptom one, very good symptom two	100	16	0.67	0.28	0.999988	0.999992	1.00001	0.999993	0.535181	0.849116	0.588753	0.871212	0.616622	0.0814408	0.792603	0.078609	0.39
No Covariance	Poor symptom one, very good symptom two	100	17	0.52	0.32	1.00001	1.00001	0.999984	1	0.667067	0.985294	0.66226	0.915441	0.618135	0.0489321	0.889274	0.0261669	0.2
No Covariance	Poor symptom one, very good symptom two	100	18	0.64	0.25	1.00004	1.00002	1	1.00001	0.341562	0.972778	0.651563	0.965556	0.279794	0.0617686	0.897763	0.0677921	0.39
No Covariance	Poor symptom one, very good symptom two	100	19	0.63	0.24	1.00001	1.00003	0.999998	1.00003	0.416667	1	0.685516	0.91963	0.362579	0.0540878	0.930649	0.0110185	0.39
No Covariance	Poor symptom one, very good symptom two	100	20	0.6	0.28	1	1.00002	1.00001	1.00002	0.714286	0.823611	0.455952	0.972222	0.699747	0.0145384	0.747419	0.224804	0.32
No Covariance	Poor symptom one, very good symptom two	100	21	0.59	0.26	1	1.00001	1.00001	1.00001	0.574316	0.857943	0.602021	0.85646	0.510054	0.0642611	0.782315	0.0741449	0.33
No Covariance	Poor symptom one, very good symptom two	100	22	0.66	0.27	1.00004	1.00001	1.00001	1.00001	0.824074	0.88054	0.654882	0.800161	0.74275	0.0813239	0.800687	0.000526276	0.39
No Covariance	Poor symptom one, very good symptom two	100	23	0.62	0.27	1.00001	0.999998	0.999995	0.999995	0.887993	0.906273	0.802569	0.940519	0.868156	0.019837	0.901684	0.038835	0.35
No Covariance	Poor symptom one, very good symptom two	100	24	0.63	0.29	0.999997	1.00002	1.00001	1.00002	0.692666	0.820327	0.602627	0.842025	0.650903	0.0417626	0.74008	0.101945	0.34
No Covariance	Poor symptom one, very good symptom two	100	25	0.62	0.38	1.00001	1.00001	0.999998	0.999993	0.617148	0.904075	0.649406	0.986842	0.645917	0.028769	0.81738	0.169462	0.24
Model Type	Model Prior Information	No. Trees	Individual	True Disease Prevalence (Higher Site)	True Disease Prevalence (Lower Site)	Psrf value (alpha parameter sensitivity)	Psrf value (beta parameter sensitivity)	Psrf value (alpha parameter specificity)	Psrf value (beta parameter specificity)	Actual sensitivity symptom one	Actual specificity symptom one	Actual sensitivity symptom two	Actual specificity symptom two	Median model sensitivity symptom one estimate	Difference from actual sensitivity value	Median model specificity symptom one estimate	Difference from actual specificity value	Inter-site Prevalence Difference
No Covariance	Good both symptoms	100	1	0.65	0.3	1.00003	1.00002	1.00003	0.999995	0.35641	0.885714	0.65	0.75	0.515988	0.159578	0.910006	0.0242914	0.35
No Covariance	Good both symptoms	100	2	0.62	0.25	1.00001	1.00002	1.00002	1	0.566452	0.821228	0.542581	0.920351	0.616433	0.049981	0.818147	0.00308087	0.37
No Covariance	Good both symptoms	100	3	0.57	0.29	1.00003	1.00001	0.999996	1	0.869328	0.974288	0.530853	0.967245	0.820192	0.0491364	0.872271	0.102017	0.28
No Covariance	Good both symptoms	100	4	0.53	0.36	1.00002	1.00001	0.999997	0.999991	0.509696	0.915559	0.578092	0.847407	0.574886	0.0651903	0.878554	0.0370042	0.17
No Covariance	Good both symptoms	100	5	0.62	0.28	1.00002	1.00001	0.999994	1.00001	0.723502	0.979167	0.81394	0.776681	0.669658	0.053844	0.91878	0.0603864	0.34
No Covariance	Good both symptoms	100	6	0.55	0.23	1.00001	1.00001	1.00002	1.00002	0.671542	0.864646	0.74585	0.924964	0.680192	0.00865068	0.845741	0.0189054	0.32
No Covariance	Good both symptoms	100	7	0.66	0.29	1.00002	1.00001	1	1.00004	0.689916	0.891881	0.693312	0.898923	0.647077	0.0428395	0.827709	0.0641717	0.37
No Covariance	Good both symptoms	100	8	0.6	0.24	1.00001	0.999993	1.00001	1.00004	0.6875	0.986842	0.7875	0.815132	0.664423	0.0230772	0.925645	0.0611975	0.36
No Covariance	Good both symptoms	100	9	0.57	0.27	1.00003	0.999999	0.999994	1.00001	0.804094	0.960975	0.468811	0.963046	0.716986	0.0871076	0.847223	0.113751	0.3
No Covariance	Good both symptoms	100	10	0.58	0.26	1.00001	1.00001	1.00001	0.999984	0.720822	0.766088	0.753316	0.771236	0.661353	0.0594692	0.80155	0.0354624	0.32
No Covariance	Good both symptoms	100	11	0.6	0.29	1.00002	1.00001	1.00002	0.999999	0.856034	0.906162	0.405172	0.884331	0.702097	0.153937	0.744304	0.161858	0.31
No Covariance	Good both symptoms	100	12	0.55	0.34	0.999997	1.00001	1	0.999992	0.623529	0.790404	0.627005	0.696465	0.565893	0.0576364	0.737397	0.0530067	0.21
No Covariance	Good both symptoms	100	13	0.55	0.28	1.00001	0.999995	0.999991	0.999999	0.792532	0.952778	0.90974	0.945833	0.770063	0.022469	0.948585	0.00419274	0.27
No Covariance	Good both symptoms	100	14	0.67	0.25	1.00001	0.999998	1.00001	0.999997	0.64806	0.909697	0.733134	0.892727	0.713821	0.0657613	0.860181	0.0495162	0.42
No Covariance	Good both symptoms	100	15	0.65	0.25	0.999995	1.00001	1.00001	1.00002	0.873846	0.937143	0.683077	0.985714	0.883324	0.0094775	0.928758	0.00838517	0.4
No Covariance	Good both symptoms	100	16	0.6	0.24	0.999999	0.999989	0.999997	0.999995	0.645833	0.911184	0.695833	0.807237	0.652516	0.00668229	0.886726	0.0244583	0.36
No Covariance	Good both symptoms	100	17	0.59	0.27	1.00002	0.999999	1.00003	1	0.74639	0.813398	0.646893	0.700635	0.662152	0.0842383	0.758065	0.0553329	0.32
No Covariance	Good both symptoms	100	18	0.57	0.22	1.00001	0.999996	1.00001	1	0.458931	0.894603	0.586922	0.862105	0.464646	0.00571502	0.828402	0.0662018	0.35
No Covariance	Good both symptoms	100	19	0.65	0.37	1	1.00001	1	0.999994	0.7842	0.901587	0.741788	0.893651	0.784906	0.000706749	0.838189	0.0633984	0.28
No Covariance	Good both symptoms	100	20	0.51	0.32	1	1	1.00001	1	0.741728	0.866897	0.741728	0.937125	0.770078	0.0283498	0.859076	0.00782043	0.19
No Covariance	Good both symptoms	100	21	0.53	0.26	1	0.999998	1	1.00003	0.866836	1	0.390784	0.799022	0.661288	0.205548	0.867514	0.132486	0.27
No Covariance	Good both symptoms	100	22	0.62	0.35	0.999986	1.00002	0.999996	1.00001	0.76659	0.942915	0.663594	0.97915	0.810739	0.0441488	0.879014	0.0639014	0.27
No Covariance	Good both symptoms	100	23	0.64	0.24	1.00001	1	1.00001	1.00002	0.846354	0.912281	0.591146	0.852339	0.819833	0.0265207	0.884047	0.0282336	0.4
No Covariance	Good both symptoms	100	24	0.57	0.4	1	1.00003	0.999994	1.00001	0.617105	0.955039	0.817325	0.951744	0.709058	0.091953	0.903485	0.0515536	0.17
No Covariance	Good both symptoms	100	25	0.59	0.27	1.00003	1.00001	1.00002	1.00002	0.807282	0.765453	0.771814	0.974106	0.741568	0.0657139	0.739201	0.0262521	0.32

## Sheet: 120nocovoutput reliabl prev est
*Results were analysed for symptom 1 output
Model Type	Model Prior Information	No. Trees	Individual	True Disease Prevalence (Higher Site)	True Disease Prevalence (Lower Site)	Psrf value (alpha parameter sensitivity)	Psrf value (beta parameter sensitivity)	Psrf value (alpha parameter specificity)	Psrf value (beta parameter specificity)	Actual sensitivity symptom one	Actual specificity symptom one	Actual sensitivity symptom two	Actual specificity symptom two	Median model sensitivity symptom one estimate	Difference from actual sensitivity value	Median model specificity symptom one estimate	Difference from actual specificity value	Inter-site Prevalence Difference
No Covariance	Poor both symptoms	120	1	0.616667	0.291667	1.62194	1.72082	1.57662	1.49627	0.646139	0.948849	0.709266	0.910358	NA	NA	NA	NA	0.325
No Covariance	Poor both symptoms	120	2	0.583333	0.341667	1.00001	1	1	1	0.580488	0.99	0.78223	0.801392	0.543843	0.0366448	0.943349	0.0466511	0.241667
No Covariance	Poor both symptoms	120	3	0.675	0.333333	1.6766	1.97019	1.45519	1.50751	0.714352	0.99375	0.670988	0.860256	NA	NA	NA	NA	0.341667
No Covariance	Poor both symptoms	120	4	0.583333	0.283333	1.00001	1.00001	1.00001	1.00002	0.826471	0.915116	0.680672	0.868605	0.756427	0.070044	0.891686	0.0234302	0.3
No Covariance	Poor both symptoms	120	5	0.591667	0.325	1.00447	1.00588	1.00208	1.00375	0.596425	0.987654	0.595161	0.793021	0.560461	0.0359638	0.892319	0.095335	0.266667
No Covariance	Poor both symptoms	120	6	0.533333	0.325	2.35243	1.91508	1.76805	2.21691	0.71274	0.951279	0.891226	0.824295	NA	NA	NA	NA	0.208333
No Covariance	Poor both symptoms	120	7	0.558333	0.3	1.00002	1.00001	0.999989	1.00002	0.421642	0.687332	0.656302	0.90274	0.381817	0.039825	0.659667	0.0276649	0.258333
No Covariance	Poor both symptoms	120	8	0.566667	0.325	1.00001	1.00001	1.00001	1	0.924774	0.868946	0.686275	0.656814	0.784558	0.140215	0.738719	0.130227	0.241667
No Covariance	Poor both symptoms	120	9	0.566667	0.35	1.00003	0.999999	1.00001	1	0.420168	0.903846	0.717437	0.897436	0.3776	0.0425681	0.799265	0.104581	0.216667
No Covariance	Poor both symptoms	120	10	0.6	0.3	1.0092	1.01438	1.0117	1.00979	0.576389	0.983631	0.666667	0.824405	0.612915	0.0365264	0.935438	0.0481928	0.3
No Covariance	Poor both symptoms	120	11	0.633333	0.3	1.00007	1.00007	1.00009	1.00003	0.432749	0.890152	0.467836	0.797619	0.468834	0.036085	0.870789	0.0193629	0.333333
No Covariance	Poor both symptoms	120	12	0.641667	0.341667	0.999996	1.00005	1.00004	1.00002	0.461356	0.93877	0.794425	0.987342	0.596201	0.134846	0.880839	0.0579305	0.3
No Covariance	Poor both symptoms	120	13	0.566667	0.316667	2.25573	1.70676	1.32772	1.51881	0.586687	0.938086	0.850619	0.7697	NA	NA	NA	NA	0.25
No Covariance	Poor both symptoms	120	14	0.608333	0.325	2.45068	1.54832	1.52879	1.8618	0.621883	0.954032	0.854584	0.891253	NA	NA	NA	NA	0.283333
No Covariance	Poor both symptoms	120	15	0.658333	0.275	1.00003	1.00001	1	1.00002	0.60817	0.89515	0.882432	0.744463	0.589735	0.0184355	0.794923	0.100227	0.383333
No Covariance	Poor both symptoms	120	16	0.541667	0.291667	1.00009	1.00006	1.00003	1.00022	0.404396	0.863636	0.792308	0.809091	0.495067	0.0906714	0.826324	0.0373119	0.25
No Covariance	Poor both symptoms	120	17	0.566667	0.216667	1.01254	1.00604	1.00484	1.00854	0.485294	0.89239	0.677036	0.908347	0.41919	0.0661038	0.794629	0.0977608	0.35
No Covariance	Poor both symptoms	120	18	0.533333	0.266667	1.00002	0.999991	1.00007	1.00003	0.695312	0.73539	0.851562	0.958604	0.649744	0.0455684	0.711528	0.0238613	0.266667
No Covariance	Poor both symptoms	120	19	0.625	0.25	2.12024	1.79348	1.26619	1.27991	0.713333	0.955556	0.596667	0.927778	NA	NA	NA	NA	0.375
No Covariance	Poor both symptoms	120	20	0.608333	0.325	1.00019	1.00029	1.00006	1.00011	0.508957	0.877857	0.639796	0.933806	0.552133	0.0431762	0.892954	0.0150975	0.283333
No Covariance	Poor both symptoms	120	21	0.591667	0.325	1.00063	1.00119	1.00032	1.00024	0.652763	0.829806	0.685446	0.825775	0.616142	0.0366209	0.764023	0.0657826	0.266667
No Covariance	Poor both symptoms	120	22	0.6	0.408333	1.07067	1.06031	1.02535	1.04855	0.721088	0.751614	0.783588	0.856367	0.71414	0.00694873	0.72036	0.0312541	0.191667
No Covariance	Poor both symptoms	120	23	0.641667	0.308333	1.00002	0.999989	1	1	0.569498	0.94102	0.802036	0.886803	0.653675	0.0841766	0.920159	0.0208606	0.333333
No Covariance	Poor both symptoms	120	24	0.658333	0.275	2.10962	1.68095	1.55802	1.27065	0.6916	0.921783	0.499425	0.839221	NA	NA	NA	NA	0.383333
No Covariance	Poor both symptoms	120	25	0.6	0.3	1.0891	1.02806	1.02917	1.08092	0.361111	0.971726	0.875	0.904762	0.656919	0.295808	0.92004	0.0516863	0.3
Model Type	Model Prior Information	No. Trees	Individual	True Disease Prevalence (Higher Site)	True Disease Prevalence (Lower Site)	Psrf value (alpha parameter sensitivity)	Psrf value (beta parameter sensitivity)	Psrf value (alpha parameter specificity)	Psrf value (beta parameter specificity)	Actual sensitivity symptom one	Actual specificity symptom one	Actual sensitivity symptom two	Actual specificity symptom two	Median model sensitivity symptom one estimate	Difference from actual sensitivity value	Median model specificity symptom one estimate	Difference from actual specificity value	Inter-site Prevalence Difference
No Covariance	Poor symptom one, very good symptom two	120	1	0.583333	0.341667	1	1.00004	0.999992	1.00001	0.831882	0.812405	0.655749	0.962025	0.794851	0.037031	0.755256	0.0571492	0.241667
No Covariance	Poor symptom one, very good symptom two	120	2	0.641667	0.341667	1.00001	1.00001	0.999995	1.00002	0.778271	0.950397	0.605163	0.969385	0.753177	0.0250931	0.82279	0.127608	0.3
No Covariance	Poor symptom one, very good symptom two	120	3	0.575	0.275	1.00001	1.00004	0.999996	1.00001	0.740448	0.990196	0.451252	0.880325	0.77113	0.0306824	0.890886	0.0993102	0.3
No Covariance	Poor symptom one, very good symptom two	120	4	0.55	0.266667	1.00003	0.999994	1.00006	1	0.855114	0.906145	0.753788	0.896886	0.752321	0.102793	0.88165	0.0244946	0.283333
No Covariance	Poor symptom one, very good symptom two	120	5	0.6	0.275	1.00001	1.00002	1.00001	1.00001	0.603535	0.554598	0.765152	0.966595	0.669951	0.0664153	0.607615	0.0530174	0.325
No Covariance	Poor symptom one, very good symptom two	120	6	0.625	0.275	1	0.999992	1.00002	1.00002	0.71697	0.411877	0.578182	0.818774	0.681241	0.0357285	0.417154	0.00527629	0.35
No Covariance	Poor symptom one, very good symptom two	120	7	0.616667	0.275	1.00001	1.00002	1.00001	1.00003	0.608722	0.85045	0.693079	0.955272	0.569796	0.038926	0.884768	0.0343186	0.341667
No Covariance	Poor symptom one, very good symptom two	120	8	0.55	0.333333	1.00001	1.00001	1.00001	0.999999	0.597727	0.968981	0.587879	0.847917	0.535494	0.0622328	0.873007	0.0959748	0.216667
No Covariance	Poor symptom one, very good symptom two	120	9	0.575	0.341667	0.999992	1.00003	1.00002	1.00003	0.815483	0.861752	0.715977	0.854803	0.724514	0.0909681	0.796801	0.0649511	0.233333
No Covariance	Poor symptom one, very good symptom two	120	10	0.575	0.308333	0.999992	1	1	1.00001	0.538386	0.754311	0.603016	0.825892	0.571521	0.0331348	0.783399	0.029088	0.266667
No Covariance	Poor symptom one, very good symptom two	120	11	0.633333	0.25	1.00001	0.999997	1.00001	1	0.635965	0.775253	0.569737	0.960859	0.675294	0.0393293	0.752005	0.0232474	0.383333
No Covariance	Poor symptom one, very good symptom two	120	12	0.541667	0.275	1.00002	0.999995	1.00002	0.999999	0.725408	0.664472	0.747786	0.89373	0.750526	0.0251182	0.74594	0.0814673	0.266667
No Covariance	Poor symptom one, very good symptom two	120	13	0.666667	0.291667	1.00002	0.999999	1	1.00001	0.60625	0.855147	0.908929	0.866176	0.575082	0.0311676	0.866232	0.0110853	0.375
No Covariance	Poor symptom one, very good symptom two	120	14	0.541667	0.316667	1	1.00004	1.00001	0.999998	0.607085	0.917849	0.802429	0.942239	0.658995	0.0519102	0.892383	0.025466	0.225
No Covariance	Poor symptom one, very good symptom two	120	15	0.583333	0.316667	1.00001	1.00002	0.999998	1.00001	0.267293	0.829024	0.827068	0.693659	0.332342	0.0650483	0.876692	0.0476674	0.266667
No Covariance	Poor symptom one, very good symptom two	120	16	0.616667	0.291667	1.00003	0.999987	1.00002	1	0.696525	0.915345	0.640154	0.807161	0.611272	0.0852528	0.903177	0.0121684	0.325
No Covariance	Poor symptom one, very good symptom two	120	17	0.608333	0.375	0.999991	1.00002	1.00001	1.00001	0.620244	0.822837	0.733942	0.832199	0.656929	0.0366858	0.804701	0.018136	0.233333
No Covariance	Poor symptom one, very good symptom two	120	18	0.691667	0.291667	1	1	1.00003	0.999985	0.459036	0.933545	0.799828	0.885374	0.478014	0.0189775	0.862852	0.0706931	0.4
No Covariance	Poor symptom one, very good symptom two	120	19	0.591667	0.3	1.00004	1.00001	0.999997	1.00001	0.636541	0.907313	0.405516	0.903061	0.673312	0.0367703	0.828442	0.0788707	0.291667
No Covariance	Poor symptom one, very good symptom two	120	20	0.558333	0.283333	1.00001	1.00001	0.999986	1.00001	0.621817	0.961496	0.889157	0.946248	0.552978	0.0688397	0.92045	0.0410467	0.275
No Covariance	Poor symptom one, very good symptom two	120	21	0.508333	0.266667	1.00001	1.00001	0.999998	1.00001	0.527152	0.90938	0.757941	0.863925	0.587097	0.0599457	0.924603	0.0152234	0.241667
No Covariance	Poor symptom one, very good symptom two	120	22	0.575	0.341667	0.999987	1.00004	1	1.00001	0.757511	0.877885	0.519265	0.910151	0.728849	0.028663	0.760798	0.117087	0.233333
No Covariance	Poor symptom one, very good symptom two	120	23	0.575	0.175	1.00003	1.00001	1	0.999995	0.717391	0.632204	0.537267	0.799762	0.752108	0.034717	0.687887	0.0556827	0.4
No Covariance	Poor symptom one, very good symptom two	120	24	0.625	0.316667	1	1.00001	0.999997	1.00001	0.562632	0.931165	0.42386	0.847967	0.540055	0.0225768	0.86491	0.0662555	0.308333
No Covariance	Poor symptom one, very good symptom two	120	25	0.525	0.3	0.999989	1.00004	1.00003	0.999995	0.609127	0.690163	0.513889	0.870614	0.658829	0.049702	0.71868	0.0285175	0.225
Model Type	Model Prior Information	No. Trees	Individual	True Disease Prevalence (Higher Site)	True Disease Prevalence (Lower Site)	Psrf value (alpha parameter sensitivity)	Psrf value (beta parameter sensitivity)	Psrf value (alpha parameter specificity)	Psrf value (beta parameter specificity)	Actual sensitivity symptom one	Actual specificity symptom one	Actual sensitivity symptom two	Actual specificity symptom two	Median model sensitivity symptom one estimate	Difference from actual sensitivity value	Median model specificity symptom one estimate	Difference from actual specificity value	Inter-site Prevalence Difference
No Covariance	Good both symptoms	120	1	0.641667	0.283333	1.00001	1.00001	0.999988	1.00002	0.627005	0.936047	0.674561	0.819767	0.669093	0.0420876	0.912873	0.0231733	0.358333
No Covariance	Good both symptoms	120	2	0.566667	0.316667	0.999997	1.00001	1.00001	0.999996	0.53096	0.963415	0.752322	0.940666	0.635453	0.104493	0.896969	0.066446	0.25
No Covariance	Good both symptoms	120	3	0.6	0.241667	0.999997	1.00001	1.00001	1.00001	0.633142	0.930861	0.719588	0.851877	0.589423	0.0437187	0.903334	0.027527	0.358333
No Covariance	Good both symptoms	120	4	0.641667	0.283333	1.00003	0.999986	1.00001	1.00001	0.543927	0.825581	0.620512	0.80814	0.536809	0.00711814	0.790952	0.0346298	0.358333
No Covariance	Good both symptoms	120	5	0.541667	0.375	1	0.99999	1.00003	1	0.4	0.853333	0.758974	0.894545	0.524019	0.124019	0.882414	0.0290811	0.166667
No Covariance	Good both symptoms	120	6	0.633333	0.208333	0.999992	1.00003	1.00002	1	0.840526	0.826555	0.702105	0.907177	0.876261	0.035735	0.828253	0.00169801	0.425
No Covariance	Good both symptoms	120	7	0.541667	0.275	1.00005	0.999998	1	1.00002	0.61049	0.947335	0.557576	0.973668	0.612501	0.00201197	0.872841	0.0744943	0.266667
No Covariance	Good both symptoms	120	8	0.641667	0.283333	0.999992	1.00001	1	1.00001	0.666348	0.877907	0.910428	0.651163	0.556922	0.109426	0.83328	0.0446269	0.358333
No Covariance	Good both symptoms	120	9	0.55	0.275	1	0.999995	0.999997	1.00002	0.659091	0.843231	0.651515	0.919221	0.645369	0.0137218	0.780475	0.0627557	0.275
No Covariance	Good both symptoms	120	10	0.5	0.366667	1.00003	0.999993	1.00002	1.00001	0.710606	0.761842	0.725	0.980263	0.76061	0.0500035	0.779443	0.0176013	0.133333
No Covariance	Good both symptoms	120	11	0.566667	0.308333	1	1.00001	0.999996	0.999999	0.711645	0.743744	0.705485	1	0.7683	0.0566548	0.774532	0.0307883	0.258333
No Covariance	Good both symptoms	120	12	0.6	0.266667	1.00003	0.999998	1.00001	1	0.369792	0.696023	0.760417	0.686553	0.490162	0.120371	0.74481	0.0487874	0.333333
No Covariance	Good both symptoms	120	13	0.625	0.233333	1.00001	1.00002	1	0.999988	0.56119	0.857488	0.692619	0.879227	0.562694	0.00150329	0.819077	0.0384108	0.391667
No Covariance	Good both symptoms	120	14	0.525	0.191667	0.999998	1.00001	1.00001	1.00005	0.710835	0.840116	0.796066	0.624525	0.550293	0.160542	0.814091	0.0260252	0.333333
No Covariance	Good both symptoms	120	15	0.566667	0.358333	1.00001	0.999997	1.00002	1.00001	0.492989	0.861763	0.584815	0.76461	0.635382	0.142393	0.916513	0.0547493	0.208333
No Covariance	Good both symptoms	120	16	0.616667	0.3	0.999996	0.999988	0.999999	1.00003	0.79467	0.908903	0.725601	0.703934	0.729707	0.0649628	0.811372	0.0975307	0.316667
No Covariance	Good both symptoms	120	17	0.575	0.291667	1	1	1	1.00001	0.546584	0.701961	0.683023	0.921569	0.563213	0.0166288	0.694744	0.00721649	0.283333
No Covariance	Good both symptoms	120	18	0.583333	0.358333	0.999995	1.00001	1.00004	1.00001	0.742691	0.973506	0.643355	0.786104	0.619302	0.123389	0.827132	0.146374	0.225
No Covariance	Good both symptoms	120	19	0.6	0.3	1.00003	1.00005	1	1.00004	0.506944	0.994048	0.645833	0.895833	0.678557	0.171612	0.934669	0.0593783	0.3
No Covariance	Good both symptoms	120	20	0.583333	0.3	0.99999	1.00001	0.999992	1.00001	0.796032	0.862381	0.72619	0.938095	0.784763	0.0112687	0.840785	0.021596	0.283333
No Covariance	Good both symptoms	120	21	0.591667	0.308333	1	1.00001	1.00001	1	0.586601	0.776985	0.785687	0.821982	0.668418	0.0818169	0.833313	0.0563276	0.283333
No Covariance	Good both symptoms	120	22	0.5	0.266667	0.999999	1.00001	1.00005	1	0.760417	0.814394	0.717708	0.988636	0.832244	0.0718273	0.827915	0.0135208	0.233333
No Covariance	Good both symptoms	120	23	0.65	0.266667	0.999989	0.999992	1	1.00001	0.648638	0.888799	0.812901	0.982955	0.679223	0.0305854	0.897624	0.00882551	0.383333
No Covariance	Good both symptoms	120	24	0.6	0.358333	1	1.00006	1.00001	1.00003	0.670381	0.892045	0.508236	0.628111	0.66784	0.00254144	0.824149	0.0678963	0.241667
No Covariance	Good both symptoms	120	25	0.575	0.283333	1.00001	1	0.999997	1.00002	0.912617	0.916439	0.605712	0.947332	0.809506	0.103112	0.805278	0.111161	0.291667

[truncated: 9 more sheets: 80covoutput reliable prev est, 100covoutput reliable prev est, 120covoutput reliable prev est, 80cov prev underestimate ouput, 100cov prev underestimate ouput, 120cov prev underestimate ouput, 80cov prev overestimate ouput, 100cov prev overestimate ouput, 120cov prev overestimate ouput]
